# Supplementary material for: Metabolic Regulations by lncRNA, miRNA, and ceRNA Under Grass-Fed and Grain-Fed Regimens in Angus Beef Cattle
Source: Front Genet. 2021 Mar 4;12:579393. doi: 10.3389/fgene.2021.579393 (PMC7969984; doi:10.3389/fgene.2021.579393)
Supplement: Supplementary Figure 1 — Top 10 significantly enriched function from differential interaction genes with two lncRNAs. Biological process (A), cellular component (B), molecular function (C), and KEGG pathways (D) for grass-fed vs. grain-fed group. [file Data_Sheet_1.ZIP › supplementary Table.xlsx]

## Sheet: S1 Table
S1 Table. Summary of RNA-Seq alignment
Feeding_Regimen	Cattle No.	Clean Reads	Mapped Reads	% of Mapped Reads
Grass-fed	104	7167068	6760087	0.9432
Grass-fed	222	10733889	9729765	0.9065
Grain-fed	184	11712152	9800005	0.8367
Grain-fed	224	9216972	8441075	0.9158

## Sheet: S2 Table
S2 Table. Identified differential expression genes of liver tissue in grass-fed vs grain-fed cattle
test_id	gene_id	gene	locus	sample_1	sample_2	status	value_1	value_2	log2(fold_change)	test_stat	p_value	q_value
ENSBTAG00000020980	ENSBTAG00000020980	CAT	15:64975270-65011223	L1	L2	OK	914.965	114.545	-2.9978	-4.1461	5e-05	0.00726284
ENSBTAG00000001881	ENSBTAG00000001881	SLC10A1	10:81503833-81526924	L1	L2	OK	141.888	18.4786	-2.94083	-3.49415	5e-05	0.00726284
ENSBTAG00000011720	ENSBTAG00000011720	HSD17B6	5:56674171-56696104	L1	L2	OK	392.541	51.1886	-2.93895	-3.69509	5e-05	0.00726284
ENSBTAG00000018365	ENSBTAG00000018365	CYP2E1	26:50165122-50176103	L1	L2	OK	1413.18	240.455	-2.5551	-3.64438	5e-05	0.00726284
ENSBTAG00000019612	ENSBTAG00000019612	RNASE4	10:26391240-26413011	L1	L2	OK	1359.02	234.259	-2.5364	-3.32618	5e-05	0.00726284
ENSBTAG00000034501	ENSBTAG00000034501	CFI	6:15613507-15664735	L1	L2	OK	319.142	56.3431	-2.50189	-3.33618	5e-05	0.00726284
ENSBTAG00000012896	ENSBTAG00000012896	METTL7B	5:57572502-57575448	L1	L2	OK	264.378	47.5037	-2.47649	-3.26819	5e-05	0.00726284
ENSBTAG00000001915	ENSBTAG00000001915	APOH	19:62601236-62624974	L1	L2	OK	782.183	143.038	-2.45111	-3.56294	5e-05	0.00726284
ENSBTAG00000030683	ENSBTAG00000030683	-	5:71698792-71702575	L1	L2	OK	1105.14	229.753	-2.26608	-3.33576	5e-05	0.00726284
ENSBTAG00000004362	ENSBTAG00000004362	SERPINC1	16:55267222-55277874	L1	L2	OK	950.491	215.221	-2.14285	-3.16313	5e-05	0.00726284
ENSBTAG00000026666	ENSBTAG00000026666	MGC137014	5:71726970-71732441	L1	L2	OK	1247.67	283.838	-2.13609	-3.0316	5e-05	0.00726284
ENSBTAG00000025450	ENSBTAG00000025450	SYNE2	10:76116421-76386867	L1	L2	OK	6.4392	29.9054	2.21545	3.16654	5e-05	0.00726284
ENSBTAG00000043570	ENSBTAG00000043570	-	MT:1452-3023	L1	L2	OK	444.516	2088.48	2.23215	3.84997	5e-05	0.00726284
ENSBTAG00000008544	ENSBTAG00000008544	SALL1	18:19546248-19560362	L1	L2	OK	14.1208	84.8059	2.58634	3.32913	5e-05	0.00726284
ENSBTAG00000000575	ENSBTAG00000000575	TNC	8:104208977-104311676	L1	L2	OK	7.2188	48.5181	2.74869	3.19536	5e-05	0.00726284
ENSBTAG00000011752	ENSBTAG00000011752	SYNM	21:7581548-7606637	L1	L2	OK	17.8879	121.092	2.75905	3.3888	5e-05	0.00726284
ENSBTAG00000012638	ENSBTAG00000012638	S100A12	3:17102721-17104173	L1	L2	OK	256.286	1880.96	2.87564	3.53964	5e-05	0.00726284
ENSBTAG00000017180	ENSBTAG00000017180	SLITRK3	1:102184528-102187471	L1	L2	OK	0	8.82376	inf	#NAME?	5e-05	0.00726284
ENSBTAG00000006222	ENSBTAG00000006222	TFDP2	1:126884716-127026615	L1	L2	OK	0	12.9015	inf	#NAME?	5e-05	0.00726284
ENSBTAG00000004599	ENSBTAG00000004599	TAGLN3	1:56759914-56773309	L1	L2	OK	0	10.6892	inf	#NAME?	5e-05	0.00726284
ENSBTAG00000032908	ENSBTAG00000032908	TMEM253	10:25987817-25990641	L1	L2	OK	0	8.4861	inf	#NAME?	5e-05	0.00726284
ENSBTAG00000053461	ENSBTAG00000053461	-	10:26911103-26912039	L1	L2	OK	0	10.3976	inf	#NAME?	5e-05	0.00726284
ENSBTAG00000040093	ENSBTAG00000040093	FOXI3	11:47610778-47615082	L1	L2	OK	0	10.1505	inf	#NAME?	5e-05	0.00726284
ENSBTAG00000005704	ENSBTAG00000005704	IL1RL2	11:7031919-7057285	L1	L2	OK	0	3.32557	inf	#NAME?	5e-05	0.00726284
ENSBTAG00000054174	ENSBTAG00000054174	-	13:2230616-2232787	L1	L2	OK	0	3.70663	inf	#NAME?	5e-05	0.00726284
ENSBTAG00000051529	ENSBTAG00000051529	-	13:58583926-58597510	L1	L2	OK	0	2.51919	inf	#NAME?	5e-05	0.00726284
ENSBTAG00000003946	ENSBTAG00000003946	NECAB3	13:63108922-63127630	L1	L2	OK	0	6.22178	inf	#NAME?	5e-05	0.00726284
ENSBTAG00000014329	ENSBTAG00000014329	-	13:73593274-73596222	L1	L2	OK	0	79.223	inf	#NAME?	5e-05	0.00726284
ENSBTAG00000011283	ENSBTAG00000011283	RBPJL	13:73636221-73659384	L1	L2	OK	0	6.93691	inf	#NAME?	5e-05	0.00726284
ENSBTAG00000016210	ENSBTAG00000016210	LYPD2	14:1683799-1686606	L1	L2	OK	0	3.57655	inf	#NAME?	5e-05	0.00726284
ENSBTAG00000037526	ENSBTAG00000037526	FABP4	14:44676541-44681059	L1	L2	OK	0	13.1795	inf	#NAME?	5e-05	0.00726284
ENSBTAG00000051043	ENSBTAG00000051043	-	15:24246353-24250073	L1	L2	OK	0	2.69212	inf	#NAME?	5e-05	0.00726284
ENSBTAG00000048088	ENSBTAG00000048088	-	15:54359455-54360992	L1	L2	OK	0	7.38053	inf	#NAME?	5e-05	0.00726284
ENSBTAG00000001788	ENSBTAG00000001788	PDPN	16:54008202-54043523	L1	L2	OK	0	11.5853	inf	#NAME?	5e-05	0.00726284
ENSBTAG00000049114	ENSBTAG00000049114	-	18:56091046-56091574	L1	L2	OK	0	53.4844	inf	#NAME?	5e-05	0.00726284
ENSBTAG00000054213	ENSBTAG00000054213	-	18:63335942-63336857	L1	L2	OK	0	47.6664	inf	#NAME?	5e-05	0.00726284
ENSBTAG00000039018	ENSBTAG00000039018	OR1G1	19:23914678-23915734	L1	L2	OK	0	14.5305	inf	#NAME?	5e-05	0.00726284
ENSBTAG00000047325	ENSBTAG00000047325	GNGT2	19:37361993-37364912	L1	L2	OK	0	31.6989	inf	#NAME?	5e-05	0.00726284
ENSBTAG00000020590	ENSBTAG00000020590	FZD2	19:44328505-44330388	L1	L2	OK	0	8.79885	inf	#NAME?	5e-05	0.00726284
ENSBTAG00000021257	ENSBTAG00000021257	OTOP2	19:56490533-56499714	L1	L2	OK	0	4.24294	inf	#NAME?	5e-05	0.00726284
ENSBTAG00000048851	ENSBTAG00000048851	UBE2QL1	20:66694143-66751048	L1	L2	OK	0	16.1783	inf	#NAME?	5e-05	0.00726284
ENSBTAG00000003957	ENSBTAG00000003957	-	21:29231422-29236481	L1	L2	OK	0	11.056	inf	#NAME?	5e-05	0.00726284
ENSBTAG00000004272	ENSBTAG00000004272	ISG12(B)	21:58715674-58727005	L1	L2	OK	0	37.2897	inf	#NAME?	5e-05	0.00726284
ENSBTAG00000053822	ENSBTAG00000053822	-	25:1972053-1973328	L1	L2	OK	0	3.22359	inf	#NAME?	5e-05	0.00726284
ENSBTAG00000006457	ENSBTAG00000006457	AHSP	25:27543233-27544133	L1	L2	OK	0	32.9837	inf	#NAME?	5e-05	0.00726284
ENSBTAG00000052078	ENSBTAG00000052078	-	25:34334336-34338041	L1	L2	OK	0	2.32394	inf	#NAME?	5e-05	0.00726284
ENSBTAG00000005717	ENSBTAG00000005717	GJB5	3:110930985-110934249	L1	L2	OK	0	14.7693	inf	#NAME?	5e-05	0.00726284
ENSBTAG00000003791	ENSBTAG00000003791	LPAR3	3:59185580-59269352	L1	L2	OK	0	3.90118	inf	#NAME?	5e-05	0.00726284
ENSBTAG00000003574	ENSBTAG00000003574	SHISAL1	5:114937915-115015482	L1	L2	OK	0	28.1496	inf	#NAME?	5e-05	0.00726284
ENSBTAG00000000923	ENSBTAG00000000923	HOXC13	5:26085797-26093573	L1	L2	OK	0	5.28281	inf	#NAME?	5e-05	0.00726284
ENSBTAG00000017864	ENSBTAG00000017864	PRPH	5:30519198-30522802	L1	L2	OK	0	4.34958	inf	#NAME?	5e-05	0.00726284
ENSBTAG00000017808	ENSBTAG00000017808	ARSJ	6:11555987-11639287	L1	L2	OK	0	3.42031	inf	#NAME?	5e-05	0.00726284
ENSBTAG00000030282	ENSBTAG00000030282	ZBED8	7:71977547-71983246	L1	L2	OK	0	3.4076	inf	#NAME?	5e-05	0.00726284
ENSBTAG00000003919	ENSBTAG00000003919	KIAA0408	9:23829765-23859383	L1	L2	OK	0	8.64972	inf	#NAME?	5e-05	0.00726284
ENSBTAG00000005946	ENSBTAG00000005946	USP13	1:87028550-87482259	L1	L2	OK	2.68915	0	#NAME?	#NAME?	5e-05	0.00726284
ENSBTAG00000001871	ENSBTAG00000001871	NRL	10:21057748-21059432	L1	L2	OK	10.9902	0	#NAME?	#NAME?	5e-05	0.00726284
ENSBTAG00000005287	ENSBTAG00000005287	CYP7A1	14:24664832-24675169	L1	L2	OK	6.48486	0	#NAME?	#NAME?	5e-05	0.00726284
ENSBTAG00000035675	ENSBTAG00000035675	-	15:46024624-46025557	L1	L2	OK	13.6016	0	#NAME?	#NAME?	5e-05	0.00726284
ENSBTAG00000038536	ENSBTAG00000038536	-	15:47778462-47795994	L1	L2	OK	7.06264	0	#NAME?	#NAME?	5e-05	0.00726284
ENSBTAG00000039196	ENSBTAG00000039196	-	16:5087363-5098716	L1	L2	OK	14.4368	0	#NAME?	#NAME?	5e-05	0.00726284
ENSBTAG00000003626	ENSBTAG00000003626	MYO3B	2:25753838-26211202	L1	L2	OK	2.33175	0	#NAME?	#NAME?	5e-05	0.00726284
ENSBTAG00000031473	ENSBTAG00000031473	ORC2	2:89551969-89589796	L1	L2	OK	2.91257	0	#NAME?	#NAME?	5e-05	0.00726284
ENSBTAG00000002934	ENSBTAG00000002934	ADGRF4	23:20751999-20764795	L1	L2	OK	2.45175	0	#NAME?	#NAME?	5e-05	0.00726284
ENSBTAG00000016337	ENSBTAG00000016337	ACOT13	23:33069546-33082602	L1	L2	OK	19.7379	0	#NAME?	#NAME?	5e-05	0.00726284
ENSBTAG00000020198	ENSBTAG00000020198	METRN	25:606826-617065	L1	L2	OK	3.48584	0	#NAME?	#NAME?	5e-05	0.00726284
ENSBTAG00000003876	ENSBTAG00000003876	MCU	28:28709026-28902834	L1	L2	OK	2.83943	0	#NAME?	#NAME?	5e-05	0.00726284
ENSBTAG00000054996	ENSBTAG00000054996	-	29:37242099-37249607	L1	L2	OK	16.5344	0	#NAME?	#NAME?	5e-05	0.00726284
ENSBTAG00000006304	ENSBTAG00000006304	PAG6	29:39377379-39386740	L1	L2	OK	4.52339	0	#NAME?	#NAME?	5e-05	0.00726284
ENSBTAG00000011511	ENSBTAG00000011511	-	3:10700382-10745178	L1	L2	OK	3.20008	0	#NAME?	#NAME?	5e-05	0.00726284
ENSBTAG00000021282	ENSBTAG00000021282	SGCE	4:11992414-12063687	L1	L2	OK	7.61982	0	#NAME?	#NAME?	5e-05	0.00726284
ENSBTAG00000047863	ENSBTAG00000047863	-	4:69002743-69003498	L1	L2	OK	55.9044	0	#NAME?	#NAME?	5e-05	0.00726284
ENSBTAG00000004718	ENSBTAG00000004718	PUS7L	5:36712228-36730075	L1	L2	OK	3.40857	0	#NAME?	#NAME?	5e-05	0.00726284
ENSBTAG00000049291	ENSBTAG00000049291	-	6:84497381-84513073	L1	L2	OK	18.705	0	#NAME?	#NAME?	5e-05	0.00726284
ENSBTAG00000011952	ENSBTAG00000011952	SULT1E1	6:85309029-85365114	L1	L2	OK	2.57873	0	#NAME?	#NAME?	5e-05	0.00726284
ENSBTAG00000016177	ENSBTAG00000016177	FGL1	27:19387845-19406133	L1	L2	OK	565.584	133.729	-2.08043	-2.66217	0.0001	0.0118121
ENSBTAG00000000085	ENSBTAG00000000085	CYP1A2	21:33923109-33930074	L1	L2	OK	578.463	139.982	-2.04698	-2.89228	0.0001	0.0118121
ENSBTAG00000021887	ENSBTAG00000021887	DPYS	14:60148618-60239255	L1	L2	OK	217.551	54.0367	-2.00934	-2.91384	0.0001	0.0118121
ENSBTAG00000011021	ENSBTAG00000011021	CES1	18:23948127-23975139	L1	L2	OK	365.407	101.483	-1.84826	-2.69321	0.0001	0.0118121
ENSBTAG00000019669	ENSBTAG00000019669	CD163	5:101786077-101818046	L1	L2	OK	24.1521	110.653	2.19582	2.94306	0.0001	0.0118121
ENSBTAG00000025462	ENSBTAG00000025462	GADD45B	7:21118030-21120298	L1	L2	OK	31.1819	168.856	2.43702	3.10498	0.0001	0.0118121
ENSBTAG00000046239	ENSBTAG00000046239	LCOR	26:18219076-18256221	L1	L2	OK	3.65817	61.6293	4.07442	3.0036	0.0001	0.0118121
ENSBTAG00000014113	ENSBTAG00000014113	CCL8	19:15807709-15809743	L1	L2	OK	0	10.8167	inf	#NAME?	0.0001	0.0118121
ENSBTAG00000020620	ENSBTAG00000020620	RGS2	4:58359234-58359870	L1	L2	OK	0	23.471	inf	#NAME?	0.0001	0.0118121
ENSBTAG00000009238	ENSBTAG00000009238	HOXC6	5:26002103-26016051	L1	L2	OK	0	6.20334	inf	#NAME?	0.0001	0.0118121
ENSBTAG00000046105	ENSBTAG00000046105	PRTN3	7:43404171-43407636	L1	L2	OK	0	6.22677	inf	#NAME?	0.0001	0.0118121
ENSBTAG00000054601	ENSBTAG00000054601	-	7:43901762-43905735	L1	L2	OK	0	6.20821	inf	#NAME?	0.0001	0.0118121
ENSBTAG00000020469	ENSBTAG00000020469	TMED8	10:88551974-88581712	L1	L2	OK	5.88099	0	#NAME?	#NAME?	0.0001	0.0118121
ENSBTAG00000021654	ENSBTAG00000021654	GAS2	29:22044980-22192313	L1	L2	OK	4.84057	0	#NAME?	#NAME?	0.0001	0.0118121
ENSBTAG00000051761	ENSBTAG00000051761	-	5:56599457-56614396	L1	L2	OK	6.33976	0	#NAME?	#NAME?	0.0001	0.0118121
ENSBTAG00000010875	ENSBTAG00000010875	MSX1	6:104281505-104285802	L1	L2	OK	3.65356	0	#NAME?	#NAME?	0.0001	0.0118121
ENSBTAG00000003602	ENSBTAG00000003602	RBPJ	6:45773062-45883952	L1	L2	OK	2.64556	0	#NAME?	#NAME?	0.0001	0.0118121
ENSBTAG00000011934	ENSBTAG00000011934	PCK2	10:21036260-21044548	L1	L2	OK	308.256	88.5527	-1.79952	-2.71924	0.00015	0.0149292
ENSBTAG00000000522	ENSBTAG00000000522	AHSG	1:80611848-80618915	L1	L2	OK	1055.6	314.752	-1.74577	-2.62499	0.00015	0.0149292
ENSBTAG00000043571	ENSBTAG00000043571	MT-ND2	MT:4265-5307	L1	L2	OK	1849.1	9306.52	2.33142	3.38375	0.00015	0.0149292
ENSBTAG00000039425	ENSBTAG00000039425	KRT6A	5:27384130-27389818	L1	L2	OK	32.4973	197.986	2.607	3.29425	0.00015	0.0149292
ENSBTAG00000043558	ENSBTAG00000043558	ND1	MT:3100-4056	L1	L2	OK	4502.03	27920.1	2.63266	3.6599	0.00015	0.0149292
ENSBTAG00000015978	ENSBTAG00000015978	ANXA1	8:49321219-49339587	L1	L2	OK	9.83589	167.062	4.08619	3.59971	0.00015	0.0149292
ENSBTAG00000021164	ENSBTAG00000021164	SLMAP	22:43322855-43471741	L1	L2	OK	2.33004	44.0013	4.23912	2.77909	0.00015	0.0149292
ENSBTAG00000019445	ENSBTAG00000019445	C4H7orf31	4:70699193-70727802	L1	L2	OK	0	5.72085	inf	#NAME?	0.00015	0.0149292
ENSBTAG00000018069	ENSBTAG00000018069	TNFSF15	8:103968195-103988784	L1	L2	OK	0	6.91443	inf	#NAME?	0.00015	0.0149292
ENSBTAG00000014439	ENSBTAG00000014439	KMO	16:35178265-35246743	L1	L2	OK	4.71342	0	#NAME?	#NAME?	0.00015	0.0149292
ENSBTAG00000052862	ENSBTAG00000052862	-	18:53776683-53784044	L1	L2	OK	3.50689	0	#NAME?	#NAME?	0.00015	0.0149292
ENSBTAG00000009141	ENSBTAG00000009141	FAM210A	24:43485956-43500220	L1	L2	OK	5.14666	0	#NAME?	#NAME?	0.00015	0.0149292
ENSBTAG00000016332	ENSBTAG00000016332	ING3	4:85453413-85480394	L1	L2	OK	3.33592	0	#NAME?	#NAME?	0.00015	0.0149292
ENSBTAG00000006013	ENSBTAG00000006013	NT5DC3	5:67451739-67511409	L1	L2	OK	4.63154	0	#NAME?	#NAME?	0.00015	0.0149292
ENSBTAG00000001348	ENSBTAG00000001348	COMMD8	6:66096688-66109857	L1	L2	OK	19.9496	0	#NAME?	#NAME?	0.00015	0.0149292
ENSBTAG00000003523	ENSBTAG00000003523	-	6:84526795-84627239	L1	L2	OK	7.4935	0	#NAME?	#NAME?	0.00015	0.0149292
ENSBTAG00000019246	ENSBTAG00000019246	SC5D	15:31876180-31922303	L1	L2	OK	319.755	55.6117	-2.52351	-2.99269	0.0002	0.0182186
ENSBTAG00000018854	ENSBTAG00000018854	SOD1	1:3824600-3833406	L1	L2	OK	361.754	77.771	-2.2177	-2.75346	0.0002	0.0182186
ENSBTAG00000001392	ENSBTAG00000001392	RDH16	5:56531474-56537384	L1	L2	OK	297.976	80.7311	-1.884	-2.66069	0.0002	0.0182186
ENSBTAG00000000711	ENSBTAG00000000711	NDRG1	14:8073207-8129604	L1	L2	OK	5.66864	51.9245	3.19534	3.02023	0.0002	0.0182186
ENSBTAG00000016388	ENSBTAG00000016388	SLCO4A1	13:54671724-54695783	L1	L2	OK	5.30361	86.1287	4.02145	3.64404	0.0002	0.0182186
ENSBTAG00000008410	ENSBTAG00000008410	OVOL2	13:38271784-38300529	L1	L2	OK	0	3.72655	inf	#NAME?	0.0002	0.0182186
ENSBTAG00000018386	ENSBTAG00000018386	TEFM	19:18051751-18059612	L1	L2	OK	2.95167	0	#NAME?	#NAME?	0.0002	0.0182186
ENSBTAG00000018420	ENSBTAG00000018420	POLG2	19:48660925-48677027	L1	L2	OK	2.34615	0	#NAME?	#NAME?	0.0002	0.0182186
ENSBTAG00000019794	ENSBTAG00000019794	SYPL1	4:47151948-47180223	L1	L2	OK	9.9223	0	#NAME?	#NAME?	0.0002	0.0182186
ENSBTAG00000006033	ENSBTAG00000006033	NDUFA1	X:4220532-4223698	L1	L2	OK	33.9222	0	#NAME?	#NAME?	0.0002	0.0182186
ENSBTAG00000003994	ENSBTAG00000003994	IGFBP3	4:76116348-76124835	L1	L2	OK	173.432	37.7746	-2.19888	-2.70732	0.00025	0.0216714
ENSBTAG00000011424	ENSBTAG00000011424	TPM2	8:59856502-59864645	L1	L2	OK	154.402	694.882	2.17007	2.92127	0.00025	0.0216714
ENSBTAG00000015441	ENSBTAG00000015441	ACTG2	11:10736901-10761462	L1	L2	OK	117.822	640.081	2.44165	3.07624	0.00025	0.0216714
ENSBTAG00000043563	ENSBTAG00000043563	ND5	MT:12108-14440	L1	L2	OK	1397.17	8720.99	2.64199	3.84658	0.00025	0.0216714
ENSBTAG00000047414	ENSBTAG00000047414	-	7:14168073-14180447	L1	L2	OK	0	6.99832	inf	#NAME?	0.00025	0.0216714
ENSBTAG00000046220	ENSBTAG00000046220	-	3:102735757-102736414	L1	L2	OK	9.027	0	#NAME?	#NAME?	0.00025	0.0216714
ENSBTAG00000008541	ENSBTAG00000008541	MGST1	5:93497063-93521047	L1	L2	OK	183.981	25.9581	-2.8253	-2.82777	0.0003	0.0249977
ENSBTAG00000015228	ENSBTAG00000015228	CD74	7:61747922-61755685	L1	L2	OK	342.754	75.3978	-2.18458	-2.64281	0.0003	0.0249977
ENSBTAG00000020698	ENSBTAG00000020698	MTHFR	16:41872925-41891179	L1	L2	OK	23.8017	104.853	2.13923	2.68138	0.0003	0.0249977
ENSBTAG00000043556	ENSBTAG00000043556	MT-CO2	MT:7373-8057	L1	L2	OK	12259.9	67322.9	2.45715	3.0819	0.0003	0.0249977
ENSBTAG00000052956	ENSBTAG00000052956	-	15:6304445-6304628	L1	L2	OK	122.059	0	#NAME?	#NAME?	0.0003	0.0249977
ENSBTAG00000009705	ENSBTAG00000009705	SERPINF1	19:22848048-22859852	L1	L2	OK	278.853	55.6606	-2.32478	-2.87156	0.00035	0.0276629
ENSBTAG00000034189	ENSBTAG00000034189	ADH1C	6:25280922-25304490	L1	L2	OK	419.264	113.034	-1.8911	-2.60026	0.00035	0.0276629
ENSBTAG00000018588	ENSBTAG00000018588	TMBIM6	5:30112132-30128722	L1	L2	OK	514.351	158.75	-1.696	-2.59619	0.00035	0.0276629
ENSBTAG00000008909	ENSBTAG00000008909	PNPT1	11:38307013-38347120	L1	L2	OK	2.79818	0	#NAME?	#NAME?	0.00035	0.0276629
ENSBTAG00000053910	ENSBTAG00000053910	C17orf58	19:48990063-48992448	L1	L2	OK	3.18687	0	#NAME?	#NAME?	0.00035	0.0276629
ENSBTAG00000001249	ENSBTAG00000001249	SULT1B1	6:85184652-85233341	L1	L2	OK	2.43764	0	#NAME?	#NAME?	0.00035	0.0276629
ENSBTAG00000019238	ENSBTAG00000019238	TRMO	8:63081994-63100080	L1	L2	OK	2.40555	0	#NAME?	#NAME?	0.00035	0.0276629
ENSBTAG00000054085	ENSBTAG00000054085	SELENOP	20:31761769-31811825	L1	L2	OK	605.847	123.384	-2.29579	-3.14089	0.0004	0.0302789
ENSBTAG00000034139	ENSBTAG00000034139	ADH4	6:25480626-25512887	L1	L2	OK	225.907	51.0693	-2.1452	-2.72109	0.0004	0.0302789
ENSBTAG00000008612	ENSBTAG00000008612	C1R	5:103358821-103387417	L1	L2	OK	625.552	192.383	-1.70115	-2.51691	0.0004	0.0302789
ENSBTAG00000006806	ENSBTAG00000006806	KRT17	19:41834617-41840426	L1	L2	OK	198.974	1225.78	2.62304	2.94315	0.0004	0.0302789
ENSBTAG00000006434	ENSBTAG00000006434	SYNPO2	6:6233763-6435034	L1	L2	OK	13.8353	86.1585	2.63864	3.08767	0.0004	0.0302789
ENSBTAG00000043550	ENSBTAG00000043550	MT-CYB	MT:14513-15653	L1	L2	OK	5485.67	39567.7	2.85058	3.55311	0.0004	0.0302789
ENSBTAG00000019616	ENSBTAG00000019616	APCS	3:10127729-10129290	L1	L2	OK	233.061	28.5472	-3.02928	-2.83677	0.00045	0.033359
ENSBTAG00000008573	ENSBTAG00000008573	ZFP36	18:49101056-49104540	L1	L2	OK	34.4984	147.784	2.09889	2.91658	0.00045	0.033359
ENSBTAG00000050173	ENSBTAG00000050173	-	1:53901975-53919631	L1	L2	OK	9.8674	0	#NAME?	#NAME?	0.00045	0.033359
ENSBTAG00000009733	ENSBTAG00000009733	FBP1	8:81068224-81099411	L1	L2	OK	148.394	40.3078	-1.88031	-2.33248	0.0005	0.0355927
ENSBTAG00000014075	ENSBTAG00000014075	ITIH2	13:16140330-16172586	L1	L2	OK	321.965	94.8528	-1.76314	-2.5405	0.0005	0.0355927
ENSBTAG00000004688	ENSBTAG00000004688	DHCR24	3:91411765-91445037	L1	L2	OK	190.797	59.1119	-1.69052	-2.50692	0.0005	0.0355927
ENSBTAG00000006835	ENSBTAG00000006835	MCAM	15:29886713-29894602	L1	L2	OK	10.5879	62.3723	2.55849	2.61986	0.0005	0.0355927
ENSBTAG00000051295	ENSBTAG00000051295	FXYD4	28:13792839-13795964	L1	L2	OK	0	2.50116	inf	#NAME?	0.0005	0.0355927
ENSBTAG00000027843	ENSBTAG00000027843	TCEAL8	X:52052104-52053716	L1	L2	OK	8.68191	0	#NAME?	#NAME?	0.0005	0.0355927
ENSBTAG00000053645	ENSBTAG00000053645	CYP3A5	25:36648050-36691853	L1	L2	OK	301.543	70.7498	-2.09157	-2.92736	0.00055	0.0383893
ENSBTAG00000043552	ENSBTAG00000043552	-	MT:10169-10238	L1	L2	OK	0	14506.4	inf	#NAME?	0.00055	0.0383893
ENSBTAG00000049074	ENSBTAG00000049074	-	2:19469256-19478773	L1	L2	OK	4.7026	0	#NAME?	#NAME?	0.00055	0.0383893
ENSBTAG00000025250	ENSBTAG00000025250	CCL3	19:14243465-14362161	L1	L2	OK	313.065	50.4952	-2.63224	-2.98431	0.0006	0.040819
ENSBTAG00000012046	ENSBTAG00000012046	JUNB	7:12736090-12737893	L1	L2	OK	59.296	202.851	1.77442	2.55219	0.0006	0.040819
ENSBTAG00000048488	ENSBTAG00000048488	-	26:24218635-24353733	L1	L2	OK	4.30054	0	#NAME?	#NAME?	0.0006	0.040819
ENSBTAG00000012649	ENSBTAG00000012649	LSM8	4:82786341-82793813	L1	L2	OK	12.824	0	#NAME?	#NAME?	0.0006	0.040819
ENSBTAG00000011437	ENSBTAG00000011437	-	1:143512563-143523992	L1	L2	OK	7.50395	35.6538	2.24833	2.68485	0.00065	0.0433966
ENSBTAG00000004625	ENSBTAG00000004625	PYGB	13:42775505-42811085	L1	L2	OK	4.77243	29.1825	2.61231	2.6339	0.00065	0.0433966
ENSBTAG00000055165	ENSBTAG00000055165	RF00045	2:124915535-124915739	L1	L2	OK	81.667	0	#NAME?	#NAME?	0.00065	0.0433966
ENSBTAG00000017246	ENSBTAG00000017246	UBB	19:33249950-33251848	L1	L2	OK	197.254	47.2294	-2.0623	-2.63152	0.0007	0.0464463
ENSBTAG00000002030	ENSBTAG00000002030	SPP2	3:113703200-113730900	L1	L2	OK	1051.97	334.78	-1.65181	-2.31437	0.00075	0.0488591
ENSBTAG00000020799	ENSBTAG00000020799	EXOC6B	11:11625729-12344742	L1	L2	OK	2.28556	48.2635	4.40031	3.08117	0.00075	0.0488591
ENSBTAG00000050486	ENSBTAG00000050486	-	18:46924819-46926322	L1	L2	OK	0	3.29359	inf	#NAME?	0.00075	0.0488591
ENSBTAG00000007196	ENSBTAG00000007196	TAGLN	15:27888816-27894507	L1	L2	OK	126.075	441.344	1.80762	2.43193	0.0008	0.0518024
ENSBTAG00000002878	ENSBTAG00000002878	CHRD	1:82803352-82813103	L1	L2	OK	121.835	376.955	1.62946	2.44683	0.00085	0.0543848
ENSBTAG00000003033	ENSBTAG00000003033	GADD45G	8:88508003-88509798	L1	L2	OK	74.7676	267.15	1.83717	2.51869	0.00085	0.0543848
ENSBTAG00000036116	ENSBTAG00000036116	-	14:77194035-77205021	L1	L2	OK	11.7281	112.455	3.26131	2.75578	0.0009	0.0569065
ENSBTAG00000010934	ENSBTAG00000010934	RAE1	13:58788119-58806295	L1	L2	OK	2.14357	49.7954	4.53793	3.03008	0.0009	0.0569065
ENSBTAG00000018556	ENSBTAG00000018556	MGC137211	5:71706749-71712324	L1	L2	OK	225.818	36.7085	-2.62098	-2.77213	0.00095	0.0586871
ENSBTAG00000006991	ENSBTAG00000006991	ADH6	6:25413496-25429844	L1	L2	OK	293.907	81.3493	-1.85316	-2.45383	0.00095	0.0586871
ENSBTAG00000011400	ENSBTAG00000011400	DBN1	7:38954346-38995645	L1	L2	OK	20.8192	109.279	2.39203	2.83271	0.00095	0.0586871
ENSBTAG00000004398	ENSBTAG00000004398	IMMP2L	4:56808962-57722182	L1	L2	OK	6.03639	0	#NAME?	#NAME?	0.00095	0.0586871
ENSBTAG00000009725	ENSBTAG00000009725	AOX1	2:89102212-89173911	L1	L2	OK	56.4058	13.0855	-2.10787	-2.51948	0.00105	0.0641276
ENSBTAG00000001835	ENSBTAG00000001835	GJA1	9:29748659-29761667	L1	L2	OK	5.78247	65.9225	3.51101	3.00487	0.00105	0.0641276
ENSBTAG00000013066	ENSBTAG00000013066	IGF2	29:49394906-49422468	L1	L2	OK	1068.44	333.158	-1.68123	-2.13124	0.0011	0.0664264
ENSBTAG00000005373	ENSBTAG00000005373	TPM1	10:46993260-47022836	L1	L2	OK	128.843	563.839	2.12967	2.9753	0.0011	0.0664264
ENSBTAG00000020979	ENSBTAG00000020979	NGFR	19:37093180-37112123	L1	L2	OK	63.6811	7.52952	-3.08024	-2.69483	0.0012	0.07166
ENSBTAG00000021050	ENSBTAG00000021050	ECEL1	2:120118127-120125755	L1	L2	OK	80.6069	232.423	1.52778	2.28909	0.0012	0.07166
ENSBTAG00000015151	ENSBTAG00000015151	FOXN2	11:30657151-30713233	L1	L2	OK	4.81316	0	#NAME?	#NAME?	0.00125	0.0742334
ENSBTAG00000005419	ENSBTAG00000005419	AOC1	4:113450546-113463258	L1	L2	OK	38.3638	7.04012	-2.44607	-2.56846	0.0013	0.076359
ENSBTAG00000006608	ENSBTAG00000006608	GGT5	17:71443739-71453369	L1	L2	OK	63.7662	215.586	1.7574	2.22996	0.0013	0.076359
ENSBTAG00000005586	ENSBTAG00000005586	GATM	10:65098686-65114697	L1	L2	OK	260.138	76.0151	-1.77492	-2.4475	0.0014	0.0813438
ENSBTAG00000017401	ENSBTAG00000017401	TBK1	5:49272464-49315761	L1	L2	OK	1.37285	28.9984	4.40072	2.93537	0.0014	0.0813438
ENSBTAG00000014614	ENSBTAG00000014614	ACTA2	26:10626802-10712480	L1	L2	OK	174.319	40.3008	-2.11285	-2.60436	0.00145	0.0829045
ENSBTAG00000016057	ENSBTAG00000016057	CSRP1	16:80847187-80867559	L1	L2	OK	111.755	371.898	1.73457	2.32276	0.00145	0.0829045
ENSBTAG00000022484	ENSBTAG00000022484	SOX21	12:69202955-69203789	L1	L2	OK	0	12.9806	inf	#NAME?	0.00145	0.0829045
ENSBTAG00000002650	ENSBTAG00000002650	ZPR1	15:27432685-27441859	L1	L2	OK	28.0847	118.202	2.07339	2.32247	0.0015	0.0853095
ENSBTAG00000006599	ENSBTAG00000006599	INHBE	5:56005013-56006928	L1	L2	OK	252.562	83.8526	-1.59071	-2.35252	0.00155	0.0876892
ENSBTAG00000045822	ENSBTAG00000045822	C15H11orf96	15:74043978-74045355	L1	L2	OK	77.139	253.613	1.7171	2.4261	0.0016	0.0891109
ENSBTAG00000012683	ENSBTAG00000012683	SRRM2	25:2285224-2302870	L1	L2	OK	114.537	399.102	1.80095	2.40436	0.0016	0.0891109
ENSBTAG00000007689	ENSBTAG00000007689	LPIN1	11:86083906-86175202	L1	L2	OK	7.25754	34.4645	2.24756	2.19615	0.0016	0.0891109
ENSBTAG00000007273	ENSBTAG00000007273	TF	1:135579068-135618070	L1	L2	OK	1464.96	507.5	-1.52938	-2.25278	0.00165	0.0900297
ENSBTAG00000008743	ENSBTAG00000008743	ALDH2	17:62300434-62326158	L1	L2	OK	997.546	348.119	-1.5188	-2.23937	0.00165	0.0900297
ENSBTAG00000011473	ENSBTAG00000011473	MYL9	13:65646953-65655870	L1	L2	OK	188.497	615.5	1.70722	2.26434	0.00165	0.0900297
ENSBTAG00000047425	ENSBTAG00000047425	-	15:8673993-8674917	L1	L2	OK	5.40154	97.7992	4.17838	2.64884	0.00165	0.0900297
ENSBTAG00000000442	ENSBTAG00000000442	RBP4	26:14896079-14903110	L1	L2	OK	2909.54	944.249	-1.62355	-2.35917	0.0017	0.0922894
ENSBTAG00000013004	ENSBTAG00000013004	ITIH5	13:16200780-16281657	L1	L2	OK	1.68777	34.9937	4.37391	3.14112	0.00175	0.0945264
ENSBTAG00000015358	ENSBTAG00000015358	ALDOB	8:91142799-91232552	L1	L2	OK	549.672	194.468	-1.49904	-2.18238	0.0018	0.0962597
ENSBTAG00000021368	ENSBTAG00000021368	-	13:43687836-43711282	L1	L2	OK	2.74194	88.3042	5.00921	3.09021	0.0018	0.0962597

## Sheet: S3 Table
S3 Table.Function enrichment for differential expression genes of liver tissue in grass-fed vs grain-fed cattle
Categray	#term ID	term description	observed gene count	background gene count	false discovery rate	matching proteins in your network (IDs)	matching proteins in your network (labels)
Bioiological processes	GO:0006091	generation of precursor metabolites and energy	12	166	7.21e-05	ENSBTAP00000005770,ENSBTAP00000006069,ENSBTAP00000012827,ENSBTAP00000024467,ENSBTAP00000024509,ENSBTAP00000027941,ENSBTAP00000053145,ENSBTAP00000053148,ENSBTAP00000053151,ENSBTAP00000053152,ENSBTAP00000053160,ENSBTAP00000054283	ALDOB,AOX1,CAT,COX2,CYTB,IMMP2L,ND1,ND2,ND5,POLG2,PYGB,TEFM
	GO:0009892	negative regulation of metabolic process	19	593	0.00077	ENSBTAP00000000079,ENSBTAP00000000673,ENSBTAP00000002398,ENSBTAP00000004696,ENSBTAP00000005713,ENSBTAP00000006033,ENSBTAP00000012804,ENSBTAP00000012835,ENSBTAP00000015987,ENSBTAP00000017372,ENSBTAP00000018701,ENSBTAP00000026133,ENSBTAP00000032384,ENSBTAP00000035305,ENSBTAP00000035670,ENSBTAP00000043666,ENSBTAP00000045691,ENSBTAP00000047769,ENSBTAP00000055077	AHSG,APCS,CCL3,FABP4,FBP1,GADD45B,GJA1,IGF2,IGFBP3,ITIH2,ITIH5,JUNB,RBPJ,SERPINC1,SERPINF1,SOD1,TAGLN3,TMBIM6,ZFP36
	GO:0010605	negative regulation of macromolecule metabolic process	18	541	0.00077	ENSBTAP00000000079,ENSBTAP00000000673,ENSBTAP00000002398,ENSBTAP00000004696,ENSBTAP00000005713,ENSBTAP00000006033,ENSBTAP00000012804,ENSBTAP00000012835,ENSBTAP00000015987,ENSBTAP00000017372,ENSBTAP00000018701,ENSBTAP00000026133,ENSBTAP00000035305,ENSBTAP00000035670,ENSBTAP00000043666,ENSBTAP00000045691,ENSBTAP00000047769,ENSBTAP00000055077	AHSG,APCS,CCL3,FABP4,FBP1,GADD45B,GJA1,IGF2,IGFBP3,ITIH2,ITIH5,JUNB,RBPJ,SERPINC1,SERPINF1,TAGLN3,TMBIM6,ZFP36
	GO:0050790	regulation of catalytic activity	18	548	0.00077	ENSBTAP00000000079,ENSBTAP00000000673,ENSBTAP00000003943,ENSBTAP00000005713,ENSBTAP00000012804,ENSBTAP00000017372,ENSBTAP00000018701,ENSBTAP00000018757,ENSBTAP00000021256,ENSBTAP00000024467,ENSBTAP00000026133,ENSBTAP00000032384,ENSBTAP00000035305,ENSBTAP00000035670,ENSBTAP00000043666,ENSBTAP00000045691,ENSBTAP00000047769,ENSBTAP00000055077	AHSG,ANXA1,APCS,CCL3,CCL8,FABP4,GADD45B,GADD45G,IGF2,IGFBP3,ITIH2,ITIH5,SERPINC1,SERPINF1,SOD1,TEFM,TMBIM6,ZFP36
	GO:0055114	oxidation-reduction process	16	442	0.00077	ENSBTAP00000005770,ENSBTAP00000006069,ENSBTAP00000007925,ENSBTAP00000011521,ENSBTAP00000012827,ENSBTAP00000015564,ENSBTAP00000024437,ENSBTAP00000024509,ENSBTAP00000027586,ENSBTAP00000027941,ENSBTAP00000032384,ENSBTAP00000053145,ENSBTAP00000053148,ENSBTAP00000053151,ENSBTAP00000053152,ENSBTAP00000053160	ALDH2,AOX1,CAT,COX2,CYP2E1,CYTB,HSD17B6,IMMP2L,MTHFR,ND1,ND2,ND5,NDUFA1,POLG2,PYGB,SOD1
	GO:0017144	drug metabolic process	12	246	0.00077	ENSBTAP00000001650,ENSBTAP00000007338,ENSBTAP00000011521,ENSBTAP00000012827,ENSBTAP00000024467,ENSBTAP00000027941,ENSBTAP00000032384,ENSBTAP00000053148,ENSBTAP00000053151,ENSBTAP00000053152,ENSBTAP00000053160,ENSBTAP00000054283	ALDH2,ALDOB,AOX1,CAT,COX2,CYTB,GATM,ND2,ND5,SOD1,SULT1B1,TEFM
	GO:0043086	negative regulation of catalytic activity	11	213	0.00077	ENSBTAP00000000079,ENSBTAP00000000673,ENSBTAP00000005713,ENSBTAP00000012804,ENSBTAP00000018701,ENSBTAP00000021256,ENSBTAP00000026133,ENSBTAP00000035670,ENSBTAP00000043666,ENSBTAP00000045691,ENSBTAP00000055077	AHSG,ANXA1,APCS,FABP4,GADD45B,ITIH2,ITIH5,SERPINC1,SERPINF1,TMBIM6,ZFP36
	GO:0015980	energy derivation by oxidation of organic compounds	9	111	0.00077	ENSBTAP00000005770,ENSBTAP00000006069,ENSBTAP00000024509,ENSBTAP00000027941,ENSBTAP00000053145,ENSBTAP00000053148,ENSBTAP00000053151,ENSBTAP00000053152,ENSBTAP00000053160	CAT,COX2,CYTB,IMMP2L,ND1,ND2,ND5,POLG2,PYGB
	GO:0045333	cellular respiration	8	87	0.00077	ENSBTAP00000005770,ENSBTAP00000024509,ENSBTAP00000027941,ENSBTAP00000053145,ENSBTAP00000053148,ENSBTAP00000053151,ENSBTAP00000053152,ENSBTAP00000053160	CAT,COX2,CYTB,IMMP2L,ND1,ND2,ND5,POLG2
	GO:0001649	osteoblast differentiation	5	24	0.00077	ENSBTAP00000002398,ENSBTAP00000015987,ENSBTAP00000017372,ENSBTAP00000035305,ENSBTAP00000047769	CCL3,GJA1,IGF2,IGFBP3,JUNB
	GO:0060255	regulation of macromolecule metabolic process	29	1381	0.0011	ENSBTAP00000000079,ENSBTAP00000000673,ENSBTAP00000002398,ENSBTAP00000003433,ENSBTAP00000003943,ENSBTAP00000004696,ENSBTAP00000005713,ENSBTAP00000006033,ENSBTAP00000012804,ENSBTAP00000012835,ENSBTAP00000014447,ENSBTAP00000015987,ENSBTAP00000017372,ENSBTAP00000018701,ENSBTAP00000018757,ENSBTAP00000019461,ENSBTAP00000024467,ENSBTAP00000026133,ENSBTAP00000027941,ENSBTAP00000032384,ENSBTAP00000035305,…	ACTA2,AHSG,APCS,CAT,CCL3,CCL8,FABP4,FBP1,GADD45B,GADD45G,GJA1,IGF2,IGFBP3,ITIH2,ITIH5,JUNB,MSX1,RBPJ,SERPINC1,SERPINF1,SOD1,TAGLN3,TCEAL8,TEFM,TMBIM6,USP13,ZBED8,ZFP36,ZNF259
	GO:0044281	small molecule metabolic process	18	622	0.0011	ENSBTAP00000000079,ENSBTAP00000001650,ENSBTAP00000007338,ENSBTAP00000011521,ENSBTAP00000012827,ENSBTAP00000012835,ENSBTAP00000017372,ENSBTAP00000024437,ENSBTAP00000024467,ENSBTAP00000024509,ENSBTAP00000027586,ENSBTAP00000027941,ENSBTAP00000045691,ENSBTAP00000053148,ENSBTAP00000053151,ENSBTAP00000053152,ENSBTAP00000053160,ENSBTAP00000054283	ALDH2,ALDOB,AOX1,CAT,COX2,CYP2E1,CYTB,FABP4,FBP1,GATM,IGF2,ITIH5,MTHFR,ND2,ND5,POLG2,SULT1B1,TEFM
	GO:0051172	negative regulation of nitrogen compound metabolic process	16	494	0.0011	ENSBTAP00000000079,ENSBTAP00000000673,ENSBTAP00000004696,ENSBTAP00000005713,ENSBTAP00000006033,ENSBTAP00000012804,ENSBTAP00000012835,ENSBTAP00000015987,ENSBTAP00000017372,ENSBTAP00000018701,ENSBTAP00000026133,ENSBTAP00000035670,ENSBTAP00000043666,ENSBTAP00000045691,ENSBTAP00000047769,ENSBTAP00000055077	AHSG,APCS,FABP4,FBP1,GADD45B,IGF2,IGFBP3,ITIH2,ITIH5,JUNB,RBPJ,SERPINC1,SERPINF1,TAGLN3,TMBIM6,ZFP36
	GO:0044092	negative regulation of molecular function	12	275	0.0011	ENSBTAP00000000079,ENSBTAP00000000673,ENSBTAP00000005713,ENSBTAP00000012804,ENSBTAP00000018701,ENSBTAP00000021256,ENSBTAP00000026133,ENSBTAP00000027941,ENSBTAP00000035670,ENSBTAP00000043666,ENSBTAP00000045691,ENSBTAP00000055077	AHSG,ANXA1,APCS,CAT,FABP4,GADD45B,ITIH2,ITIH5,SERPINC1,SERPINF1,TMBIM6,ZFP36
	GO:0051171	regulation of nitrogen compound metabolic process	28	1325	0.0012	ENSBTAP00000000079,ENSBTAP00000000673,ENSBTAP00000002398,ENSBTAP00000003433,ENSBTAP00000003943,ENSBTAP00000004696,ENSBTAP00000005713,ENSBTAP00000006033,ENSBTAP00000012804,ENSBTAP00000012835,ENSBTAP00000014447,ENSBTAP00000015987,ENSBTAP00000017372,ENSBTAP00000018701,ENSBTAP00000018757,ENSBTAP00000024467,ENSBTAP00000026133,ENSBTAP00000027941,ENSBTAP00000032384,ENSBTAP00000035305,ENSBTAP00000035670,…	AHSG,APCS,CAT,CCL3,CCL8,FABP4,FBP1,GADD45B,GADD45G,GJA1,IGF2,IGFBP3,ITIH2,ITIH5,JUNB,MSX1,RBPJ,SERPINC1,SERPINF1,SOD1,TAGLN3,TCEAL8,TEFM,TMBIM6,USP13,ZBED8,ZFP36,ZNF259
	GO:0080090	regulation of primary metabolic process	28	1357	0.0016	ENSBTAP00000000079,ENSBTAP00000000673,ENSBTAP00000002398,ENSBTAP00000003433,ENSBTAP00000003943,ENSBTAP00000004696,ENSBTAP00000005713,ENSBTAP00000006033,ENSBTAP00000012804,ENSBTAP00000012835,ENSBTAP00000014447,ENSBTAP00000015987,ENSBTAP00000017372,ENSBTAP00000018701,ENSBTAP00000018757,ENSBTAP00000024467,ENSBTAP00000026133,ENSBTAP00000027941,ENSBTAP00000032384,ENSBTAP00000035305,ENSBTAP00000035670,…	AHSG,APCS,CAT,CCL3,CCL8,FABP4,FBP1,GADD45B,GADD45G,GJA1,IGF2,IGFBP3,ITIH2,ITIH5,JUNB,MSX1,RBPJ,SERPINC1,SERPINF1,SOD1,TAGLN3,TCEAL8,TEFM,TMBIM6,USP13,ZBED8,ZFP36,ZNF259
	GO:0031324	negative regulation of cellular metabolic process	16	527	0.0016	ENSBTAP00000000079,ENSBTAP00000000673,ENSBTAP00000004696,ENSBTAP00000005713,ENSBTAP00000006033,ENSBTAP00000012804,ENSBTAP00000012835,ENSBTAP00000015987,ENSBTAP00000017372,ENSBTAP00000018701,ENSBTAP00000026133,ENSBTAP00000035670,ENSBTAP00000043666,ENSBTAP00000045691,ENSBTAP00000047769,ENSBTAP00000055077	AHSG,APCS,FABP4,FBP1,GADD45B,IGF2,IGFBP3,ITIH2,ITIH5,JUNB,RBPJ,SERPINC1,SERPINF1,TAGLN3,TMBIM6,ZFP36
	GO:0022900	electron transport chain	7	86	0.0016	ENSBTAP00000005770,ENSBTAP00000012827,ENSBTAP00000024509,ENSBTAP00000053148,ENSBTAP00000053151,ENSBTAP00000053152,ENSBTAP00000053160	AOX1,COX2,CYTB,IMMP2L,ND2,ND5,POLG2
	GO:0001503	ossification	6	57	0.0016	ENSBTAP00000000673,ENSBTAP00000002398,ENSBTAP00000015987,ENSBTAP00000017372,ENSBTAP00000035305,ENSBTAP00000047769	AHSG,CCL3,GJA1,IGF2,IGFBP3,JUNB
	GO:0022904	respiratory electron transport chain	6	56	0.0016	ENSBTAP00000005770,ENSBTAP00000024509,ENSBTAP00000053148,ENSBTAP00000053151,ENSBTAP00000053152,ENSBTAP00000053160	COX2,CYTB,IMMP2L,ND2,ND5,POLG2
	GO:0048523	negative regulation of cellular process	22	971	0.0029	ENSBTAP00000000079,ENSBTAP00000000673,ENSBTAP00000002398,ENSBTAP00000003433,ENSBTAP00000004696,ENSBTAP00000005713,ENSBTAP00000006033,ENSBTAP00000012804,ENSBTAP00000012835,ENSBTAP00000015987,ENSBTAP00000017372,ENSBTAP00000018701,ENSBTAP00000021256,ENSBTAP00000026133,ENSBTAP00000027941,ENSBTAP00000032384,ENSBTAP00000035305,ENSBTAP00000035670,ENSBTAP00000043666,ENSBTAP00000045691,ENSBTAP00000047769,…	AHSG,ANXA1,APCS,CAT,CCL3,FABP4,FBP1,GADD45B,GJA1,IGF2,IGFBP3,ITIH2,ITIH5,JUNB,RBPJ,SERPINC1,SERPINF1,SOD1,TAGLN3,TMBIM6,ZFP36,ZNF259
	GO:0031323	regulation of cellular metabolic process	27	1376	0.004	ENSBTAP00000000079,ENSBTAP00000000673,ENSBTAP00000003433,ENSBTAP00000003943,ENSBTAP00000004696,ENSBTAP00000005713,ENSBTAP00000006033,ENSBTAP00000012804,ENSBTAP00000012835,ENSBTAP00000014447,ENSBTAP00000015987,ENSBTAP00000017372,ENSBTAP00000018701,ENSBTAP00000018757,ENSBTAP00000024467,ENSBTAP00000026133,ENSBTAP00000027941,ENSBTAP00000032384,ENSBTAP00000035305,ENSBTAP00000035670,ENSBTAP00000040385,…	AHSG,APCS,CAT,CCL3,CCL8,FABP4,FBP1,GADD45B,GADD45G,IGF2,IGFBP3,ITIH2,ITIH5,JUNB,MSX1,RBPJ,SERPINC1,SERPINF1,SOD1,TAGLN3,TCEAL8,TEFM,TMBIM6,USP13,ZBED8,ZFP36,ZNF259
	GO:0043410	positive regulation of MAPK cascade	7	106	0.004	ENSBTAP00000003943,ENSBTAP00000017372,ENSBTAP00000018757,ENSBTAP00000032384,ENSBTAP00000035305,ENSBTAP00000035670,ENSBTAP00000047769	CCL3,CCL8,GADD45B,GADD45G,IGF2,IGFBP3,SOD1
	GO:0001701	in utero embryonic development	6	75	0.0047	ENSBTAP00000002398,ENSBTAP00000003433,ENSBTAP00000004696,ENSBTAP00000015987,ENSBTAP00000017372,ENSBTAP00000024509	GJA1,IGF2,JUNB,POLG2,RBPJ,ZNF259
	GO:0032501	multicellular organismal process	26	1333	0.0055	ENSBTAP00000000079,ENSBTAP00000000673,ENSBTAP00000000950,ENSBTAP00000002398,ENSBTAP00000002631,ENSBTAP00000003433,ENSBTAP00000003943,ENSBTAP00000004696,ENSBTAP00000005713,ENSBTAP00000005770,ENSBTAP00000007338,ENSBTAP00000008467,ENSBTAP00000008948,ENSBTAP00000012804,ENSBTAP00000014447,ENSBTAP00000015987,ENSBTAP00000017372,ENSBTAP00000019461,ENSBTAP00000024509,ENSBTAP00000028355,ENSBTAP00000032384,…	ACTA2,AHSG,AHSP,CCL3,FABP4,GADD45B,GADD45G,GATM,GJA1,IGF2,IGFBP3,IMMP2L,JUNB,KRT17,MSX1,NDRG1,POLG2,RBPJ,SERPINC1,SERPINF1,SGCE,SOD1,SPP2,TPM2,ZFP36,ZNF259
	GO:0051246	regulation of protein metabolic process	17	670	0.0055	ENSBTAP00000000079,ENSBTAP00000000673,ENSBTAP00000002398,ENSBTAP00000003943,ENSBTAP00000005713,ENSBTAP00000012804,ENSBTAP00000017372,ENSBTAP00000018701,ENSBTAP00000018757,ENSBTAP00000026133,ENSBTAP00000032384,ENSBTAP00000035305,ENSBTAP00000035670,ENSBTAP00000045691,ENSBTAP00000047769,ENSBTAP00000053221,ENSBTAP00000055077	AHSG,APCS,CCL3,CCL8,FABP4,GADD45B,GADD45G,GJA1,IGF2,IGFBP3,ITIH2,ITIH5,SERPINC1,SERPINF1,SOD1,USP13,ZFP36
	GO:0048869	cellular developmental process	18	748	0.006	ENSBTAP00000000079,ENSBTAP00000000950,ENSBTAP00000001650,ENSBTAP00000002398,ENSBTAP00000003433,ENSBTAP00000003943,ENSBTAP00000004696,ENSBTAP00000008467,ENSBTAP00000009469,ENSBTAP00000012804,ENSBTAP00000015987,ENSBTAP00000017372,ENSBTAP00000019461,ENSBTAP00000024509,ENSBTAP00000032384,ENSBTAP00000035305,ENSBTAP00000035670,ENSBTAP00000047769	ACTA2,AHSP,CCL3,FABP4,GADD45B,GADD45G,GJA1,IGF2,IGFBP3,JUNB,NDRG1,POLG2,RBPJ,SERPINF1,SOD1,SULT1B1,TAGLN,ZNF259
	GO:0006119	oxidative phosphorylation	5	49	0.006	ENSBTAP00000024467,ENSBTAP00000053148,ENSBTAP00000053151,ENSBTAP00000053152,ENSBTAP00000053160	COX2,CYTB,ND2,ND5,TEFM
	GO:0070887	cellular response to chemical stimulus	15	557	0.0067	ENSBTAP00000000079,ENSBTAP00000001650,ENSBTAP00000003433,ENSBTAP00000004696,ENSBTAP00000012835,ENSBTAP00000014523,ENSBTAP00000015987,ENSBTAP00000017372,ENSBTAP00000018757,ENSBTAP00000021256,ENSBTAP00000027941,ENSBTAP00000032384,ENSBTAP00000035305,ENSBTAP00000043666,ENSBTAP00000055077	ANXA1,CAT,CCL3,CCL8,FABP4,FBP1,IGF2,JUNB,RAE1,RBPJ,SOD1,SULT1B1,TMBIM6,ZFP36,ZNF259
	GO:0032502	developmental process	23	1138	0.0069	ENSBTAP00000000079,ENSBTAP00000000950,ENSBTAP00000001650,ENSBTAP00000002398,ENSBTAP00000003433,ENSBTAP00000003943,ENSBTAP00000004696,ENSBTAP00000005770,ENSBTAP00000007338,ENSBTAP00000008467,ENSBTAP00000008948,ENSBTAP00000009469,ENSBTAP00000012804,ENSBTAP00000014447,ENSBTAP00000015987,ENSBTAP00000017372,ENSBTAP00000019461,ENSBTAP00000024509,ENSBTAP00000032384,ENSBTAP00000035305,ENSBTAP00000035670,…	ACTA2,AHSP,CCL3,FABP4,GADD45B,GADD45G,GATM,GJA1,IGF2,IGFBP3,IMMP2L,JUNB,KRT17,MSX1,NDRG1,POLG2,RBPJ,SERPINF1,SOD1,SULT1B1,TAGLN,ZFP36,ZNF259
	GO:0006950	response to stress	19	834	0.0069	ENSBTAP00000000673,ENSBTAP00000002398,ENSBTAP00000003943,ENSBTAP00000004696,ENSBTAP00000005713,ENSBTAP00000005770,ENSBTAP00000018757,ENSBTAP00000021256,ENSBTAP00000024509,ENSBTAP00000026133,ENSBTAP00000026215,ENSBTAP00000027941,ENSBTAP00000032384,ENSBTAP00000035305,ENSBTAP00000035670,ENSBTAP00000043666,ENSBTAP00000053221,ENSBTAP00000055077,ENSBTAP00000056088	AHSG,ANXA1,APCS,CAT,CCL3,CCL8,CD163,GADD45B,GADD45G,GJA1,IMMP2L,POLG2,RBPJ,S100A12,SERPINC1,SOD1,TMBIM6,USP13,ZFP36
	GO:0065009	regulation of molecular function	19	844	0.0069	ENSBTAP00000000079,ENSBTAP00000000673,ENSBTAP00000003943,ENSBTAP00000005713,ENSBTAP00000012804,ENSBTAP00000017372,ENSBTAP00000018701,ENSBTAP00000018757,ENSBTAP00000021256,ENSBTAP00000024467,ENSBTAP00000026133,ENSBTAP00000027941,ENSBTAP00000032384,ENSBTAP00000035305,ENSBTAP00000035670,ENSBTAP00000043666,ENSBTAP00000045691,ENSBTAP00000047769,ENSBTAP00000055077	AHSG,ANXA1,APCS,CAT,CCL3,CCL8,FABP4,GADD45B,GADD45G,IGF2,IGFBP3,ITIH2,ITIH5,SERPINC1,SERPINF1,SOD1,TEFM,TMBIM6,ZFP36
	GO:1902533	positive regulation of intracellular signal transduction	9	213	0.0069	ENSBTAP00000002398,ENSBTAP00000003943,ENSBTAP00000017372,ENSBTAP00000018757,ENSBTAP00000027941,ENSBTAP00000032384,ENSBTAP00000035305,ENSBTAP00000035670,ENSBTAP00000047769	CAT,CCL3,CCL8,GADD45B,GADD45G,GJA1,IGF2,IGFBP3,SOD1
	GO:0051346	negative regulation of hydrolase activity	7	126	0.0069	ENSBTAP00000000673,ENSBTAP00000005713,ENSBTAP00000012804,ENSBTAP00000018701,ENSBTAP00000026133,ENSBTAP00000043666,ENSBTAP00000045691	AHSG,APCS,ITIH2,ITIH5,SERPINC1,SERPINF1,TMBIM6
	GO:0002548	monocyte chemotaxis	3	9	0.0069	ENSBTAP00000018757,ENSBTAP00000021256,ENSBTAP00000035305	ANXA1,CCL3,CCL8
	GO:0030154	cell differentiation	17	727	0.0094	ENSBTAP00000000079,ENSBTAP00000000950,ENSBTAP00000001650,ENSBTAP00000002398,ENSBTAP00000003433,ENSBTAP00000003943,ENSBTAP00000004696,ENSBTAP00000008467,ENSBTAP00000009469,ENSBTAP00000012804,ENSBTAP00000015987,ENSBTAP00000017372,ENSBTAP00000019461,ENSBTAP00000032384,ENSBTAP00000035305,ENSBTAP00000035670,ENSBTAP00000047769	ACTA2,AHSP,CCL3,FABP4,GADD45B,GADD45G,GJA1,IGF2,IGFBP3,JUNB,NDRG1,RBPJ,SERPINF1,SOD1,SULT1B1,TAGLN,ZNF259
	GO:0042221	response to chemical	18	802	0.0097	ENSBTAP00000000079,ENSBTAP00000001650,ENSBTAP00000002398,ENSBTAP00000003433,ENSBTAP00000004696,ENSBTAP00000012835,ENSBTAP00000014523,ENSBTAP00000015987,ENSBTAP00000017372,ENSBTAP00000018757,ENSBTAP00000021256,ENSBTAP00000027941,ENSBTAP00000032384,ENSBTAP00000035305,ENSBTAP00000043666,ENSBTAP00000047769,ENSBTAP00000053221,ENSBTAP00000055077	ANXA1,CAT,CCL3,CCL8,FABP4,FBP1,GJA1,IGF2,IGFBP3,JUNB,RAE1,RBPJ,SOD1,SULT1B1,TMBIM6,USP13,ZFP36,ZNF259
	GO:0051248	negative regulation of protein metabolic process	10	285	0.0097	ENSBTAP00000000079,ENSBTAP00000000673,ENSBTAP00000005713,ENSBTAP00000012804,ENSBTAP00000018701,ENSBTAP00000026133,ENSBTAP00000035670,ENSBTAP00000045691,ENSBTAP00000047769,ENSBTAP00000055077	AHSG,APCS,FABP4,GADD45B,IGFBP3,ITIH2,ITIH5,SERPINC1,SERPINF1,ZFP36
	GO:0006954	inflammatory response	7	136	0.0097	ENSBTAP00000000673,ENSBTAP00000004696,ENSBTAP00000018757,ENSBTAP00000021256,ENSBTAP00000026215,ENSBTAP00000035305,ENSBTAP00000056088	AHSG,ANXA1,CCL3,CCL8,CD163,RBPJ,S100A12
	GO:0002274	myeloid leukocyte activation	4	32	0.0099	ENSBTAP00000000950,ENSBTAP00000004696,ENSBTAP00000035305,ENSBTAP00000056088	CCL3,NDRG1,RBPJ,S100A12
	GO:0048584	positive regulation of response to stimulus	13	471	0.0105	ENSBTAP00000000079,ENSBTAP00000002398,ENSBTAP00000003943,ENSBTAP00000004696,ENSBTAP00000017372,ENSBTAP00000018757,ENSBTAP00000021256,ENSBTAP00000027941,ENSBTAP00000032384,ENSBTAP00000035305,ENSBTAP00000035670,ENSBTAP00000047769,ENSBTAP00000053221	ANXA1,CAT,CCL3,CCL8,FABP4,GADD45B,GADD45G,GJA1,IGF2,IGFBP3,RBPJ,SOD1,USP13
	GO:0016310	phosphorylation	10	292	0.0105	ENSBTAP00000018757,ENSBTAP00000024467,ENSBTAP00000035305,ENSBTAP00000047769,ENSBTAP00000053148,ENSBTAP00000053151,ENSBTAP00000053152,ENSBTAP00000053160,ENSBTAP00000054283,ENSBTAP00000055077	ALDOB,CCL3,CCL8,COX2,CYTB,IGFBP3,ND2,ND5,TEFM,ZFP36
	GO:0048856	anatomical structure development	21	1045	0.0109	ENSBTAP00000000950,ENSBTAP00000001650,ENSBTAP00000002398,ENSBTAP00000003433,ENSBTAP00000003943,ENSBTAP00000004696,ENSBTAP00000005770,ENSBTAP00000007338,ENSBTAP00000008467,ENSBTAP00000008948,ENSBTAP00000009469,ENSBTAP00000012804,ENSBTAP00000014447,ENSBTAP00000015987,ENSBTAP00000017372,ENSBTAP00000019461,ENSBTAP00000024509,ENSBTAP00000032384,ENSBTAP00000035305,ENSBTAP00000035670,ENSBTAP00000055077	ACTA2,AHSP,CCL3,GADD45B,GADD45G,GATM,GJA1,IGF2,IMMP2L,JUNB,KRT17,MSX1,NDRG1,POLG2,RBPJ,SERPINF1,SOD1,SULT1B1,TAGLN,ZFP36,ZNF259
	GO:0072521	purine-containing compound metabolic process	8	189	0.0109	ENSBTAP00000001650,ENSBTAP00000012827,ENSBTAP00000024467,ENSBTAP00000053148,ENSBTAP00000053151,ENSBTAP00000053152,ENSBTAP00000053160,ENSBTAP00000054283	ALDOB,AOX1,COX2,CYTB,ND2,ND5,SULT1B1,TEFM
	GO:0050896	response to stimulus	30	1787	0.011	ENSBTAP00000000079,ENSBTAP00000000673,ENSBTAP00000000950,ENSBTAP00000001650,ENSBTAP00000002398,ENSBTAP00000003433,ENSBTAP00000003943,ENSBTAP00000004696,ENSBTAP00000005713,ENSBTAP00000005770,ENSBTAP00000007338,ENSBTAP00000012835,ENSBTAP00000014523,ENSBTAP00000015987,ENSBTAP00000017372,ENSBTAP00000018757,ENSBTAP00000021256,ENSBTAP00000024509,ENSBTAP00000026133,ENSBTAP00000026215,ENSBTAP00000027941,…	AHSG,ANXA1,APCS,CAT,CCL3,CCL8,CD163,FABP4,FBP1,GADD45B,GADD45G,GATM,GJA1,GNGT2,IGF2,IGFBP3,IMMP2L,JUNB,NDRG1,POLG2,RAE1,RBPJ,S100A12,SERPINC1,SOD1,SULT1B1,TMBIM6,USP13,ZFP36,ZNF259
	GO:1903707	negative regulation of hemopoiesis	4	34	0.011	ENSBTAP00000021256,ENSBTAP00000026133,ENSBTAP00000035305,ENSBTAP00000055077	ANXA1,APCS,CCL3,ZFP36
	GO:0040008	regulation of growth	7	147	0.0125	ENSBTAP00000002398,ENSBTAP00000003433,ENSBTAP00000004696,ENSBTAP00000012835,ENSBTAP00000017372,ENSBTAP00000032384,ENSBTAP00000047769	FBP1,GJA1,IGF2,IGFBP3,RBPJ,SOD1,ZNF259
	GO:0051336	regulation of hydrolase activity	10	306	0.013	ENSBTAP00000000673,ENSBTAP00000005713,ENSBTAP00000012804,ENSBTAP00000018701,ENSBTAP00000018757,ENSBTAP00000026133,ENSBTAP00000035305,ENSBTAP00000043666,ENSBTAP00000045691,ENSBTAP00000047769	AHSG,APCS,CCL3,CCL8,IGFBP3,ITIH2,ITIH5,SERPINC1,SERPINF1,TMBIM6
	GO:0046034	ATP metabolic process	6	105	0.013	ENSBTAP00000024467,ENSBTAP00000053148,ENSBTAP00000053151,ENSBTAP00000053152,ENSBTAP00000053160,ENSBTAP00000054283	ALDOB,COX2,CYTB,ND2,ND5,TEFM
	GO:0017001	antibiotic catabolic process	3	14	0.013	ENSBTAP00000001650,ENSBTAP00000011521,ENSBTAP00000027941	ALDH2,CAT,SULT1B1
	GO:0032268	regulation of cellular protein metabolic process	15	632	0.0138	ENSBTAP00000000079,ENSBTAP00000000673,ENSBTAP00000003943,ENSBTAP00000005713,ENSBTAP00000012804,ENSBTAP00000017372,ENSBTAP00000018701,ENSBTAP00000018757,ENSBTAP00000032384,ENSBTAP00000035305,ENSBTAP00000035670,ENSBTAP00000045691,ENSBTAP00000047769,ENSBTAP00000053221,ENSBTAP00000055077	AHSG,CCL3,CCL8,FABP4,GADD45B,GADD45G,IGF2,IGFBP3,ITIH2,ITIH5,SERPINC1,SERPINF1,SOD1,USP13,ZFP36
	GO:0050793	regulation of developmental process	13	496	0.0138	ENSBTAP00000000673,ENSBTAP00000002398,ENSBTAP00000003433,ENSBTAP00000004696,ENSBTAP00000012804,ENSBTAP00000015987,ENSBTAP00000017372,ENSBTAP00000021256,ENSBTAP00000026133,ENSBTAP00000032384,ENSBTAP00000035305,ENSBTAP00000047769,ENSBTAP00000055077	AHSG,ANXA1,APCS,CCL3,GJA1,IGF2,IGFBP3,JUNB,RBPJ,SERPINF1,SOD1,ZFP36,ZNF259
	GO:0045595	regulation of cell differentiation	10	310	0.0138	ENSBTAP00000002398,ENSBTAP00000004696,ENSBTAP00000012804,ENSBTAP00000015987,ENSBTAP00000017372,ENSBTAP00000021256,ENSBTAP00000026133,ENSBTAP00000035305,ENSBTAP00000047769,ENSBTAP00000055077	ANXA1,APCS,CCL3,GJA1,IGF2,IGFBP3,JUNB,RBPJ,SERPINF1,ZFP36
	GO:0032287	peripheral nervous system myelin maintenance	2	2	0.0138	ENSBTAP00000000950,ENSBTAP00000032384	NDRG1,SOD1
	GO:0010629	negative regulation of gene expression	10	314	0.014	ENSBTAP00000000079,ENSBTAP00000002398,ENSBTAP00000004696,ENSBTAP00000006033,ENSBTAP00000012835,ENSBTAP00000015987,ENSBTAP00000017372,ENSBTAP00000035305,ENSBTAP00000043666,ENSBTAP00000055077	CCL3,FABP4,FBP1,GJA1,IGF2,JUNB,RBPJ,TAGLN3,TMBIM6,ZFP36
	GO:0009967	positive regulation of signal transduction	10	318	0.0149	ENSBTAP00000002398,ENSBTAP00000003943,ENSBTAP00000004696,ENSBTAP00000017372,ENSBTAP00000018757,ENSBTAP00000027941,ENSBTAP00000032384,ENSBTAP00000035305,ENSBTAP00000035670,ENSBTAP00000047769	CAT,CCL3,CCL8,GADD45B,GADD45G,GJA1,IGF2,IGFBP3,RBPJ,SOD1
	GO:0042127	regulation of cell population proliferation	10	318	0.0149	ENSBTAP00000000079,ENSBTAP00000000950,ENSBTAP00000002398,ENSBTAP00000004696,ENSBTAP00000012804,ENSBTAP00000015987,ENSBTAP00000017372,ENSBTAP00000021256,ENSBTAP00000047769,ENSBTAP00000055077	ANXA1,FABP4,GJA1,IGF2,IGFBP3,JUNB,NDRG1,RBPJ,SERPINF1,ZFP36
	GO:0007275	multicellular organism development	19	944	0.015	ENSBTAP00000000950,ENSBTAP00000002398,ENSBTAP00000003433,ENSBTAP00000003943,ENSBTAP00000004696,ENSBTAP00000005770,ENSBTAP00000007338,ENSBTAP00000008467,ENSBTAP00000008948,ENSBTAP00000012804,ENSBTAP00000014447,ENSBTAP00000015987,ENSBTAP00000017372,ENSBTAP00000019461,ENSBTAP00000024509,ENSBTAP00000032384,ENSBTAP00000035305,ENSBTAP00000035670,ENSBTAP00000055077	ACTA2,AHSP,CCL3,GADD45B,GADD45G,GATM,GJA1,IGF2,IMMP2L,JUNB,KRT17,MSX1,NDRG1,POLG2,RBPJ,SERPINF1,SOD1,ZFP36,ZNF259
	GO:1902531	regulation of intracellular signal transduction	11	380	0.015	ENSBTAP00000002398,ENSBTAP00000003943,ENSBTAP00000012835,ENSBTAP00000017372,ENSBTAP00000018757,ENSBTAP00000027941,ENSBTAP00000032384,ENSBTAP00000035305,ENSBTAP00000035670,ENSBTAP00000043666,ENSBTAP00000047769	CAT,CCL3,CCL8,FBP1,GADD45B,GADD45G,GJA1,IGF2,IGFBP3,SOD1,TMBIM6
	GO:0009987	cellular process	54	4131	0.0152	ENSBTAP00000000079,ENSBTAP00000000950,ENSBTAP00000001650,ENSBTAP00000002398,ENSBTAP00000003433,ENSBTAP00000003943,ENSBTAP00000004696,ENSBTAP00000005770,ENSBTAP00000006069,ENSBTAP00000007338,ENSBTAP00000007925,ENSBTAP00000008467,ENSBTAP00000009469,ENSBTAP00000009564,ENSBTAP00000011257,ENSBTAP00000011521,ENSBTAP00000012804,ENSBTAP00000012827,ENSBTAP00000012835,ENSBTAP00000014447,ENSBTAP00000014523,…	ACTA2,AHSP,ALDH2,ALDOB,ANXA1,AOX1,CAT,CCL3,CCL8,COX2,CYP2E1,CYTB,FABP4,FBP1,GADD45B,GADD45G,GATM,GJA1,GNGT2,IGF2,IGFBP3,IMMP2L,ITIH5,JUNB,LSM8,MGST1,MSX1,MTHFR,ND1,ND2,ND5,NDRG1,NDUFA1,ORC2,POLG2,PYGB,RAE1,RBPJ,RNASE4,S100A12,SERPINF1,SGCE,SOD1,SULT1B1,SULT1E1,TAGLN,TCEAL8,TEFM,TF,TMBIM6,TPM2,USP13,ZFP36,ZNF259
	GO:0048568	embryonic organ development	5	74	0.0152	ENSBTAP00000002398,ENSBTAP00000004696,ENSBTAP00000015987,ENSBTAP00000017372,ENSBTAP00000032384	GJA1,IGF2,JUNB,RBPJ,SOD1
	GO:0080134	regulation of response to stress	9	269	0.0162	ENSBTAP00000000079,ENSBTAP00000000673,ENSBTAP00000003943,ENSBTAP00000005713,ENSBTAP00000021256,ENSBTAP00000035305,ENSBTAP00000035670,ENSBTAP00000043666,ENSBTAP00000053221	AHSG,ANXA1,CCL3,FABP4,GADD45B,GADD45G,SERPINC1,TMBIM6,USP13
	GO:0009890	negative regulation of biosynthetic process	9	271	0.0168	ENSBTAP00000000079,ENSBTAP00000004696,ENSBTAP00000006033,ENSBTAP00000012835,ENSBTAP00000015987,ENSBTAP00000017372,ENSBTAP00000032384,ENSBTAP00000043666,ENSBTAP00000055077	FABP4,FBP1,IGF2,JUNB,RBPJ,SOD1,TAGLN3,TMBIM6,ZFP36
	GO:0048608	reproductive structure development	5	77	0.0168	ENSBTAP00000004696,ENSBTAP00000005770,ENSBTAP00000015987,ENSBTAP00000017372,ENSBTAP00000032384	IGF2,IMMP2L,JUNB,RBPJ,SOD1
	GO:0032269	negative regulation of cellular protein metabolic process	9	274	0.0169	ENSBTAP00000000079,ENSBTAP00000000673,ENSBTAP00000005713,ENSBTAP00000012804,ENSBTAP00000018701,ENSBTAP00000035670,ENSBTAP00000045691,ENSBTAP00000047769,ENSBTAP00000055077	AHSG,FABP4,GADD45B,IGFBP3,ITIH2,ITIH5,SERPINC1,SERPINF1,ZFP36
	GO:0009150	purine ribonucleotide metabolic process	7	169	0.018	ENSBTAP00000001650,ENSBTAP00000024467,ENSBTAP00000053148,ENSBTAP00000053151,ENSBTAP00000053152,ENSBTAP00000053160,ENSBTAP00000054283	ALDOB,COX2,CYTB,ND2,ND5,SULT1B1,TEFM
	GO:0009790	embryo development	7	169	0.018	ENSBTAP00000002398,ENSBTAP00000003433,ENSBTAP00000004696,ENSBTAP00000015987,ENSBTAP00000017372,ENSBTAP00000024509,ENSBTAP00000032384	GJA1,IGF2,JUNB,POLG2,RBPJ,SOD1,ZNF259
	GO:0042773	ATP synthesis coupled electron transport	4	45	0.018	ENSBTAP00000053148,ENSBTAP00000053151,ENSBTAP00000053152,ENSBTAP00000053160	COX2,CYTB,ND2,ND5
	GO:0045597	positive regulation of cell differentiation	7	172	0.0184	ENSBTAP00000002398,ENSBTAP00000004696,ENSBTAP00000012804,ENSBTAP00000015987,ENSBTAP00000021256,ENSBTAP00000047769,ENSBTAP00000055077	ANXA1,GJA1,IGFBP3,JUNB,RBPJ,SERPINF1,ZFP36
	GO:0009167	purine ribonucleoside monophosphate metabolic process	6	123	0.0184	ENSBTAP00000024467,ENSBTAP00000053148,ENSBTAP00000053151,ENSBTAP00000053152,ENSBTAP00000053160,ENSBTAP00000054283	ALDOB,COX2,CYTB,ND2,ND5,TEFM
	GO:0010951	negative regulation of endopeptidase activity	5	82	0.0184	ENSBTAP00000000673,ENSBTAP00000005713,ENSBTAP00000012804,ENSBTAP00000018701,ENSBTAP00000045691	AHSG,ITIH2,ITIH5,SERPINC1,SERPINF1
	GO:0071621	granulocyte chemotaxis	3	19	0.0184	ENSBTAP00000018757,ENSBTAP00000021256,ENSBTAP00000035305	ANXA1,CCL3,CCL8
	GO:0016999	antibiotic metabolic process	4	47	0.0188	ENSBTAP00000001650,ENSBTAP00000011521,ENSBTAP00000027941,ENSBTAP00000032384	ALDH2,CAT,SOD1,SULT1B1
	GO:0010604	positive regulation of macromolecule metabolic process	15	686	0.0191	ENSBTAP00000000079,ENSBTAP00000002398,ENSBTAP00000003433,ENSBTAP00000003943,ENSBTAP00000004696,ENSBTAP00000015987,ENSBTAP00000017372,ENSBTAP00000018757,ENSBTAP00000019461,ENSBTAP00000032384,ENSBTAP00000035305,ENSBTAP00000035670,ENSBTAP00000047769,ENSBTAP00000053221,ENSBTAP00000055077	ACTA2,CCL3,CCL8,FABP4,GADD45B,GADD45G,GJA1,IGF2,IGFBP3,JUNB,RBPJ,SOD1,USP13,ZFP36,ZNF259
	GO:0051253	negative regulation of RNA metabolic process	8	229	0.0191	ENSBTAP00000000079,ENSBTAP00000004696,ENSBTAP00000006033,ENSBTAP00000012835,ENSBTAP00000015987,ENSBTAP00000017372,ENSBTAP00000043666,ENSBTAP00000055077	FABP4,FBP1,IGF2,JUNB,RBPJ,TAGLN3,TMBIM6,ZFP36
	GO:0051093	negative regulation of developmental process	7	177	0.0193	ENSBTAP00000000673,ENSBTAP00000004696,ENSBTAP00000012804,ENSBTAP00000021256,ENSBTAP00000026133,ENSBTAP00000035305,ENSBTAP00000055077	AHSG,ANXA1,APCS,CCL3,RBPJ,SERPINF1,ZFP36
	GO:0010941	regulation of cell death	10	351	0.0196	ENSBTAP00000003433,ENSBTAP00000003943,ENSBTAP00000015987,ENSBTAP00000027941,ENSBTAP00000032384,ENSBTAP00000035305,ENSBTAP00000035670,ENSBTAP00000043666,ENSBTAP00000047769,ENSBTAP00000055077	CAT,CCL3,GADD45B,GADD45G,IGFBP3,JUNB,SOD1,TMBIM6,ZFP36,ZNF259
	GO:0051241	negative regulation of multicellular organismal process	8	235	0.0196	ENSBTAP00000000673,ENSBTAP00000004696,ENSBTAP00000012804,ENSBTAP00000021256,ENSBTAP00000026133,ENSBTAP00000032384,ENSBTAP00000035305,ENSBTAP00000055077	AHSG,ANXA1,APCS,CCL3,RBPJ,SERPINF1,SOD1,ZFP36
	GO:2000113	negative regulation of cellular macromolecule biosynthetic process	8	234	0.0196	ENSBTAP00000000079,ENSBTAP00000004696,ENSBTAP00000006033,ENSBTAP00000012835,ENSBTAP00000015987,ENSBTAP00000017372,ENSBTAP00000043666,ENSBTAP00000055077	FABP4,FBP1,IGF2,JUNB,RBPJ,TAGLN3,TMBIM6,ZFP36
	GO:0048525	negative regulation of viral process	3	21	0.0196	ENSBTAP00000026133,ENSBTAP00000035305,ENSBTAP00000055077	APCS,CCL3,ZFP36
	GO:0006068	ethanol catabolic process	2	4	0.0196	ENSBTAP00000001650,ENSBTAP00000011521	ALDH2,SULT1B1
	GO:0010035	response to inorganic substance	5	88	0.0199	ENSBTAP00000000079,ENSBTAP00000012835,ENSBTAP00000015987,ENSBTAP00000027941,ENSBTAP00000032384	CAT,FABP4,FBP1,JUNB,SOD1
	GO:0001892	embryonic placenta development	3	22	0.0201	ENSBTAP00000004696,ENSBTAP00000015987,ENSBTAP00000017372	IGF2,JUNB,RBPJ
	GO:0010906	regulation of glucose metabolic process	3	22	0.0201	ENSBTAP00000012835,ENSBTAP00000017372,ENSBTAP00000047769	FBP1,IGF2,IGFBP3
	GO:0002683	negative regulation of immune system process	5	89	0.0202	ENSBTAP00000021256,ENSBTAP00000026133,ENSBTAP00000035305,ENSBTAP00000043666,ENSBTAP00000055077	ANXA1,APCS,CCL3,TMBIM6,ZFP36
	GO:0008152	metabolic process	40	2889	0.021	ENSBTAP00000000079,ENSBTAP00000001650,ENSBTAP00000003433,ENSBTAP00000004696,ENSBTAP00000005770,ENSBTAP00000006069,ENSBTAP00000007338,ENSBTAP00000007925,ENSBTAP00000011521,ENSBTAP00000012827,ENSBTAP00000012835,ENSBTAP00000014447,ENSBTAP00000014523,ENSBTAP00000015564,ENSBTAP00000015862,ENSBTAP00000015987,ENSBTAP00000016780,ENSBTAP00000017372,ENSBTAP00000018757,ENSBTAP00000024437,ENSBTAP00000024467,…	ALDH2,ALDOB,AOX1,CAT,CCL3,CCL8,COX2,CYP2E1,CYTB,FABP4,FBP1,GATM,HSD17B6,IGF2,IGFBP3,IMMP2L,ITIH5,JUNB,LSM8,MSX1,MTHFR,ND1,ND2,ND5,NDUFA1,ORC2,POLG2,PYGB,RAE1,RBPJ,RNASE4,SOD1,SULT1B1,SULT1E1,TCEAL8,TEFM,TMBIM6,USP13,ZFP36,ZNF259
	GO:0010556	regulation of macromolecule biosynthetic process	17	863	0.0216	ENSBTAP00000000079,ENSBTAP00000003433,ENSBTAP00000004696,ENSBTAP00000006033,ENSBTAP00000012835,ENSBTAP00000014447,ENSBTAP00000015987,ENSBTAP00000017372,ENSBTAP00000024467,ENSBTAP00000027941,ENSBTAP00000032384,ENSBTAP00000035305,ENSBTAP00000040385,ENSBTAP00000043666,ENSBTAP00000045234,ENSBTAP00000053221,ENSBTAP00000055077	CAT,CCL3,FABP4,FBP1,IGF2,JUNB,MSX1,RBPJ,SOD1,TAGLN3,TCEAL8,TEFM,TMBIM6,USP13,ZBED8,ZFP36,ZNF259
	GO:1902106	negative regulation of leukocyte differentiation	3	23	0.0216	ENSBTAP00000021256,ENSBTAP00000026133,ENSBTAP00000035305	ANXA1,APCS,CCL3
	GO:0051252	regulation of RNA metabolic process	16	794	0.023	ENSBTAP00000000079,ENSBTAP00000003433,ENSBTAP00000004696,ENSBTAP00000006033,ENSBTAP00000012835,ENSBTAP00000014447,ENSBTAP00000015987,ENSBTAP00000017372,ENSBTAP00000024467,ENSBTAP00000027941,ENSBTAP00000035305,ENSBTAP00000040385,ENSBTAP00000043666,ENSBTAP00000045234,ENSBTAP00000053221,ENSBTAP00000055077	CAT,CCL3,FABP4,FBP1,IGF2,JUNB,MSX1,RBPJ,TAGLN3,TCEAL8,TEFM,TMBIM6,USP13,ZBED8,ZFP36,ZNF259
	GO:0045638	negative regulation of myeloid cell differentiation	3	24	0.023	ENSBTAP00000026133,ENSBTAP00000035305,ENSBTAP00000055077	APCS,CCL3,ZFP36
	GO:0000185	activation of MAPKKK activity	2	5	0.023	ENSBTAP00000003943,ENSBTAP00000035670	GADD45B,GADD45G
	GO:0006067	ethanol metabolic process	2	5	0.023	ENSBTAP00000001650,ENSBTAP00000011521	ALDH2,SULT1B1
	GO:0042491	inner ear auditory receptor cell differentiation	2	5	0.023	ENSBTAP00000004696,ENSBTAP00000032384	RBPJ,SOD1
	GO:0060716	labyrinthine layer blood vessel development	2	5	0.023	ENSBTAP00000004696,ENSBTAP00000015987	JUNB,RBPJ
	GO:0003012	muscle system process	4	55	0.0231	ENSBTAP00000007338,ENSBTAP00000028355,ENSBTAP00000032384,ENSBTAP00000043502	GATM,SGCE,SOD1,TPM2
	GO:0055086	nucleobase-containing small molecule metabolic process	8	249	0.0233	ENSBTAP00000001650,ENSBTAP00000012827,ENSBTAP00000024467,ENSBTAP00000053148,ENSBTAP00000053151,ENSBTAP00000053152,ENSBTAP00000053160,ENSBTAP00000054283	ALDOB,AOX1,COX2,CYTB,ND2,ND5,SULT1B1,TEFM
	GO:0010468	regulation of gene expression	18	959	0.0237	ENSBTAP00000000079,ENSBTAP00000002398,ENSBTAP00000003433,ENSBTAP00000004696,ENSBTAP00000006033,ENSBTAP00000012835,ENSBTAP00000014447,ENSBTAP00000015987,ENSBTAP00000017372,ENSBTAP00000019461,ENSBTAP00000024467,ENSBTAP00000027941,ENSBTAP00000035305,ENSBTAP00000040385,ENSBTAP00000043666,ENSBTAP00000045234,ENSBTAP00000053221,ENSBTAP00000055077	ACTA2,CAT,CCL3,FABP4,FBP1,GJA1,IGF2,JUNB,MSX1,RBPJ,TAGLN3,TCEAL8,TEFM,TMBIM6,USP13,ZBED8,ZFP36,ZNF259
	GO:0071704	organic substance metabolic process	37	2656	0.0262	ENSBTAP00000000079,ENSBTAP00000001650,ENSBTAP00000003433,ENSBTAP00000004696,ENSBTAP00000005770,ENSBTAP00000006069,ENSBTAP00000007338,ENSBTAP00000011521,ENSBTAP00000012827,ENSBTAP00000012835,ENSBTAP00000014447,ENSBTAP00000014523,ENSBTAP00000015564,ENSBTAP00000015862,ENSBTAP00000015987,ENSBTAP00000016780,ENSBTAP00000017372,ENSBTAP00000018757,ENSBTAP00000024437,ENSBTAP00000024467,ENSBTAP00000024509,…	ALDH2,ALDOB,AOX1,CAT,CCL3,CCL8,COX2,CYP2E1,CYTB,FABP4,FBP1,GATM,HSD17B6,IGF2,IGFBP3,IMMP2L,ITIH5,JUNB,LSM8,MSX1,MTHFR,ND2,ND5,ORC2,POLG2,PYGB,RAE1,RBPJ,RNASE4,SOD1,SULT1B1,SULT1E1,TCEAL8,TEFM,USP13,ZFP36,ZNF259
	GO:0044237	cellular metabolic process	36	2565	0.0262	ENSBTAP00000000079,ENSBTAP00000001650,ENSBTAP00000003433,ENSBTAP00000004696,ENSBTAP00000005770,ENSBTAP00000006069,ENSBTAP00000007338,ENSBTAP00000011521,ENSBTAP00000012827,ENSBTAP00000012835,ENSBTAP00000014447,ENSBTAP00000015862,ENSBTAP00000015987,ENSBTAP00000016780,ENSBTAP00000018757,ENSBTAP00000024437,ENSBTAP00000024467,ENSBTAP00000024509,ENSBTAP00000026127,ENSBTAP00000027586,ENSBTAP00000027941,…	ALDH2,ALDOB,AOX1,CAT,CCL3,CCL8,COX2,CYP2E1,CYTB,FABP4,FBP1,GATM,IGFBP3,IMMP2L,ITIH5,JUNB,LSM8,MSX1,MTHFR,ND1,ND2,ND5,ORC2,POLG2,PYGB,RBPJ,RNASE4,SOD1,SULT1B1,SULT1E1,TCEAL8,TEFM,TMBIM6,USP13,ZFP36,ZNF259
	GO:2001141	regulation of RNA biosynthetic process	15	737	0.0262	ENSBTAP00000000079,ENSBTAP00000003433,ENSBTAP00000004696,ENSBTAP00000006033,ENSBTAP00000012835,ENSBTAP00000014447,ENSBTAP00000015987,ENSBTAP00000017372,ENSBTAP00000024467,ENSBTAP00000027941,ENSBTAP00000035305,ENSBTAP00000040385,ENSBTAP00000043666,ENSBTAP00000045234,ENSBTAP00000053221	CAT,CCL3,FABP4,FBP1,IGF2,JUNB,MSX1,RBPJ,TAGLN3,TCEAL8,TEFM,TMBIM6,USP13,ZBED8,ZNF259
	GO:0045892	negative regulation of transcription, DNA-templated	7	198	0.0262	ENSBTAP00000000079,ENSBTAP00000004696,ENSBTAP00000006033,ENSBTAP00000012835,ENSBTAP00000015987,ENSBTAP00000017372,ENSBTAP00000043666	FABP4,FBP1,IGF2,JUNB,RBPJ,TAGLN3,TMBIM6
	GO:0000122	negative regulation of transcription by RNA polymerase II	6	146	0.0262	ENSBTAP00000004696,ENSBTAP00000006033,ENSBTAP00000012835,ENSBTAP00000015987,ENSBTAP00000017372,ENSBTAP00000043666	FBP1,IGF2,JUNB,RBPJ,TAGLN3,TMBIM6
	GO:0006575	cellular modified amino acid metabolic process	4	58	0.0262	ENSBTAP00000001650,ENSBTAP00000007338,ENSBTAP00000027586,ENSBTAP00000032384	GATM,MTHFR,SOD1,SULT1B1
	GO:0008202	steroid metabolic process	4	58	0.0262	ENSBTAP00000001650,ENSBTAP00000015564,ENSBTAP00000015862,ENSBTAP00000027941	CAT,HSD17B6,SULT1B1,SULT1E1
	GO:0071364	cellular response to epidermal growth factor stimulus	2	6	0.0262	ENSBTAP00000003433,ENSBTAP00000055077	ZFP36,ZNF259
	GO:0051094	positive regulation of developmental process	8	259	0.0268	ENSBTAP00000002398,ENSBTAP00000004696,ENSBTAP00000012804,ENSBTAP00000015987,ENSBTAP00000017372,ENSBTAP00000021256,ENSBTAP00000047769,ENSBTAP00000055077	ANXA1,GJA1,IGF2,IGFBP3,JUNB,RBPJ,SERPINF1,ZFP36
	GO:0030855	epithelial cell differentiation	5	101	0.0272	ENSBTAP00000001650,ENSBTAP00000002398,ENSBTAP00000004696,ENSBTAP00000009469,ENSBTAP00000032384	GJA1,RBPJ,SOD1,SULT1B1,TAGLN
	GO:0048583	regulation of response to stimulus	17	903	0.0277	ENSBTAP00000000079,ENSBTAP00000000673,ENSBTAP00000002398,ENSBTAP00000003943,ENSBTAP00000004696,ENSBTAP00000005713,ENSBTAP00000012835,ENSBTAP00000017372,ENSBTAP00000018757,ENSBTAP00000021256,ENSBTAP00000027941,ENSBTAP00000032384,ENSBTAP00000035305,ENSBTAP00000035670,ENSBTAP00000043666,ENSBTAP00000047769,ENSBTAP00000053221	AHSG,ANXA1,CAT,CCL3,CCL8,FABP4,FBP1,GADD45B,GADD45G,GJA1,IGF2,IGFBP3,RBPJ,SERPINC1,SOD1,TMBIM6,USP13
	GO:0042981	regulation of apoptotic process	9	325	0.0282	ENSBTAP00000003433,ENSBTAP00000003943,ENSBTAP00000027941,ENSBTAP00000032384,ENSBTAP00000035305,ENSBTAP00000035670,ENSBTAP00000043666,ENSBTAP00000047769,ENSBTAP00000055077	CAT,CCL3,GADD45B,GADD45G,IGFBP3,SOD1,TMBIM6,ZFP36,ZNF259
	GO:0032147	activation of protein kinase activity	4	61	0.0282	ENSBTAP00000003943,ENSBTAP00000017372,ENSBTAP00000032384,ENSBTAP00000035670	GADD45B,GADD45G,IGF2,SOD1
	GO:0072593	reactive oxygen species metabolic process	3	28	0.0282	ENSBTAP00000005770,ENSBTAP00000027941,ENSBTAP00000032384	CAT,IMMP2L,SOD1
	GO:1901360	organic cyclic compound metabolic process	22	1331	0.03	ENSBTAP00000001650,ENSBTAP00000003433,ENSBTAP00000004696,ENSBTAP00000012827,ENSBTAP00000014447,ENSBTAP00000015564,ENSBTAP00000015862,ENSBTAP00000015987,ENSBTAP00000016780,ENSBTAP00000024467,ENSBTAP00000024509,ENSBTAP00000026127,ENSBTAP00000027586,ENSBTAP00000027941,ENSBTAP00000042074,ENSBTAP00000045234,ENSBTAP00000053148,ENSBTAP00000053151,ENSBTAP00000053152,ENSBTAP00000053160,ENSBTAP00000054283,…	ALDOB,AOX1,CAT,COX2,CYTB,HSD17B6,JUNB,LSM8,MSX1,MTHFR,ND2,ND5,ORC2,POLG2,RBPJ,RNASE4,SULT1B1,SULT1E1,TCEAL8,TEFM,ZFP36,ZNF259
	GO:0043299	leukocyte degranulation	2	7	0.03	ENSBTAP00000035305,ENSBTAP00000056088	CCL3,S100A12
	GO:0045576	mast cell activation	2	7	0.03	ENSBTAP00000000950,ENSBTAP00000056088	NDRG1,S100A12
	GO:1900745	positive regulation of p38MAPK cascade	2	7	0.03	ENSBTAP00000003943,ENSBTAP00000035670	GADD45B,GADD45G
	GO:0048771	tissue remodeling	3	30	0.0314	ENSBTAP00000002398,ENSBTAP00000002631,ENSBTAP00000004696	GJA1,RBPJ,SPP2
	GO:0071356	cellular response to tumor necrosis factor	3	30	0.0314	ENSBTAP00000018757,ENSBTAP00000035305,ENSBTAP00000055077	CCL3,CCL8,ZFP36
	GO:0006796	phosphate-containing compound metabolic process	12	553	0.035	ENSBTAP00000001650,ENSBTAP00000012835,ENSBTAP00000018757,ENSBTAP00000024467,ENSBTAP00000035305,ENSBTAP00000047769,ENSBTAP00000053148,ENSBTAP00000053151,ENSBTAP00000053152,ENSBTAP00000053160,ENSBTAP00000054283,ENSBTAP00000055077	ALDOB,CCL3,CCL8,COX2,CYTB,FBP1,IGFBP3,ND2,ND5,SULT1B1,TEFM,ZFP36
	GO:0002376	immune system process	10	412	0.035	ENSBTAP00000000950,ENSBTAP00000004696,ENSBTAP00000008467,ENSBTAP00000015987,ENSBTAP00000018757,ENSBTAP00000021256,ENSBTAP00000026133,ENSBTAP00000032384,ENSBTAP00000035305,ENSBTAP00000056088	AHSP,ANXA1,APCS,CCL3,CCL8,JUNB,NDRG1,RBPJ,S100A12,SOD1
	GO:1901135	carbohydrate derivative metabolic process	9	346	0.035	ENSBTAP00000001650,ENSBTAP00000012835,ENSBTAP00000024467,ENSBTAP00000045691,ENSBTAP00000053148,ENSBTAP00000053151,ENSBTAP00000053152,ENSBTAP00000053160,ENSBTAP00000054283	ALDOB,COX2,CYTB,FBP1,ITIH5,ND2,ND5,SULT1B1,TEFM
	GO:1901700	response to oxygen-containing compound	8	281	0.035	ENSBTAP00000015987,ENSBTAP00000017372,ENSBTAP00000027941,ENSBTAP00000032384,ENSBTAP00000035305,ENSBTAP00000043666,ENSBTAP00000047769,ENSBTAP00000055077	CAT,CCL3,IGF2,IGFBP3,JUNB,SOD1,TMBIM6,ZFP36
	GO:0071902	positive regulation of protein serine/threonine kinase activity	4	68	0.035	ENSBTAP00000003943,ENSBTAP00000017372,ENSBTAP00000032384,ENSBTAP00000035670	GADD45B,GADD45G,IGF2,SOD1
	GO:0032897	negative regulation of viral transcription	2	8	0.035	ENSBTAP00000035305,ENSBTAP00000055077	CCL3,ZFP36
	GO:0042743	hydrogen peroxide metabolic process	2	8	0.035	ENSBTAP00000027941,ENSBTAP00000032384	CAT,SOD1
	GO:0072132	mesenchyme morphogenesis	2	8	0.035	ENSBTAP00000004696,ENSBTAP00000019461	ACTA2,RBPJ
	GO:0042325	regulation of phosphorylation	9	349	0.036	ENSBTAP00000000079,ENSBTAP00000003943,ENSBTAP00000012835,ENSBTAP00000017372,ENSBTAP00000018757,ENSBTAP00000032384,ENSBTAP00000035305,ENSBTAP00000035670,ENSBTAP00000047769	CCL3,CCL8,FABP4,FBP1,GADD45B,GADD45G,IGF2,IGFBP3,SOD1
	GO:0010033	response to organic substance	12	563	0.0374	ENSBTAP00000003433,ENSBTAP00000014523,ENSBTAP00000015987,ENSBTAP00000017372,ENSBTAP00000018757,ENSBTAP00000021256,ENSBTAP00000032384,ENSBTAP00000035305,ENSBTAP00000043666,ENSBTAP00000047769,ENSBTAP00000053221,ENSBTAP00000055077	ANXA1,CCL3,CCL8,IGF2,IGFBP3,JUNB,RAE1,SOD1,TMBIM6,USP13,ZFP36,ZNF259
	GO:2000026	regulation of multicellular organismal development	9	353	0.0374	ENSBTAP00000000673,ENSBTAP00000002398,ENSBTAP00000003433,ENSBTAP00000004696,ENSBTAP00000012804,ENSBTAP00000021256,ENSBTAP00000026133,ENSBTAP00000035305,ENSBTAP00000055077	AHSG,ANXA1,APCS,CCL3,GJA1,RBPJ,SERPINF1,ZFP36,ZNF259
	GO:0045596	negative regulation of cell differentiation	5	116	0.0374	ENSBTAP00000004696,ENSBTAP00000021256,ENSBTAP00000026133,ENSBTAP00000035305,ENSBTAP00000055077	ANXA1,APCS,CCL3,RBPJ,ZFP36
	GO:0006355	regulation of transcription, DNA-templated	14	724	0.0402	ENSBTAP00000000079,ENSBTAP00000003433,ENSBTAP00000004696,ENSBTAP00000006033,ENSBTAP00000012835,ENSBTAP00000014447,ENSBTAP00000015987,ENSBTAP00000017372,ENSBTAP00000024467,ENSBTAP00000027941,ENSBTAP00000040385,ENSBTAP00000043666,ENSBTAP00000045234,ENSBTAP00000053221	CAT,FABP4,FBP1,IGF2,JUNB,MSX1,RBPJ,TAGLN3,TCEAL8,TEFM,TMBIM6,USP13,ZBED8,ZNF259
	GO:0042493	response to drug	6	172	0.0402	ENSBTAP00000002398,ENSBTAP00000012835,ENSBTAP00000015987,ENSBTAP00000027941,ENSBTAP00000032384,ENSBTAP00000043666	CAT,FBP1,GJA1,JUNB,SOD1,TMBIM6
	GO:0044248	cellular catabolic process	11	500	0.0411	ENSBTAP00000001650,ENSBTAP00000003433,ENSBTAP00000006069,ENSBTAP00000011521,ENSBTAP00000012827,ENSBTAP00000027941,ENSBTAP00000032384,ENSBTAP00000043666,ENSBTAP00000053221,ENSBTAP00000054283,ENSBTAP00000055077	ALDH2,ALDOB,AOX1,CAT,PYGB,SOD1,SULT1B1,TMBIM6,USP13,ZFP36,ZNF259
	GO:0050727	regulation of inflammatory response	4	74	0.0413	ENSBTAP00000000079,ENSBTAP00000000673,ENSBTAP00000021256,ENSBTAP00000035305	AHSG,ANXA1,CCL3,FABP4
	GO:0002444	myeloid leukocyte mediated immunity	2	10	0.0419	ENSBTAP00000035305,ENSBTAP00000056088	CCL3,S100A12
	GO:0006801	superoxide metabolic process	2	10	0.0419	ENSBTAP00000005770,ENSBTAP00000032384	IMMP2L,SOD1
	GO:0051247	positive regulation of protein metabolic process	9	363	0.0425	ENSBTAP00000002398,ENSBTAP00000003943,ENSBTAP00000017372,ENSBTAP00000018757,ENSBTAP00000032384,ENSBTAP00000035305,ENSBTAP00000035670,ENSBTAP00000047769,ENSBTAP00000053221	CCL3,CCL8,GADD45B,GADD45G,GJA1,IGF2,IGFBP3,SOD1,USP13
	GO:0044238	primary metabolic process	34	2516	0.0435	ENSBTAP00000000079,ENSBTAP00000001650,ENSBTAP00000003433,ENSBTAP00000004696,ENSBTAP00000005770,ENSBTAP00000006069,ENSBTAP00000007338,ENSBTAP00000012827,ENSBTAP00000012835,ENSBTAP00000014447,ENSBTAP00000015564,ENSBTAP00000015862,ENSBTAP00000015987,ENSBTAP00000016780,ENSBTAP00000017372,ENSBTAP00000018757,ENSBTAP00000024437,ENSBTAP00000024467,ENSBTAP00000024509,ENSBTAP00000026127,ENSBTAP00000027586,…	ALDOB,AOX1,CAT,CCL3,CCL8,COX2,CYP2E1,CYTB,FABP4,FBP1,GATM,HSD17B6,IGF2,IGFBP3,IMMP2L,JUNB,LSM8,MSX1,MTHFR,ND2,ND5,ORC2,POLG2,PYGB,RBPJ,RNASE4,SOD1,SULT1B1,SULT1E1,TCEAL8,TEFM,USP13,ZFP36,ZNF259
	GO:0006875	cellular metal ion homeostasis	5	123	0.0435	ENSBTAP00000009564,ENSBTAP00000018757,ENSBTAP00000032384,ENSBTAP00000035305,ENSBTAP00000043666	CCL3,CCL8,SOD1,TF,TMBIM6
	GO:0008544	epidermis development	3	37	0.0435	ENSBTAP00000004696,ENSBTAP00000008948,ENSBTAP00000032384	KRT17,RBPJ,SOD1
	GO:0030278	regulation of ossification	3	37	0.0435	ENSBTAP00000000673,ENSBTAP00000002398,ENSBTAP00000004696	AHSG,GJA1,RBPJ
	GO:0060429	epithelium development	6	179	0.0448	ENSBTAP00000001650,ENSBTAP00000002398,ENSBTAP00000004696,ENSBTAP00000008948,ENSBTAP00000009469,ENSBTAP00000032384	GJA1,KRT17,RBPJ,SOD1,SULT1B1,TAGLN
	GO:0042063	gliogenesis	3	38	0.0448	ENSBTAP00000000950,ENSBTAP00000032384,ENSBTAP00000035305	CCL3,NDRG1,SOD1
	GO:0031326	regulation of cellular biosynthetic process	16	903	0.0455	ENSBTAP00000000079,ENSBTAP00000003433,ENSBTAP00000004696,ENSBTAP00000006033,ENSBTAP00000012835,ENSBTAP00000014447,ENSBTAP00000015987,ENSBTAP00000017372,ENSBTAP00000024467,ENSBTAP00000027941,ENSBTAP00000035305,ENSBTAP00000040385,ENSBTAP00000043666,ENSBTAP00000045234,ENSBTAP00000053221,ENSBTAP00000055077	CAT,CCL3,FABP4,FBP1,IGF2,JUNB,MSX1,RBPJ,TAGLN3,TCEAL8,TEFM,TMBIM6,USP13,ZBED8,ZFP36,ZNF259
	GO:0051239	regulation of multicellular organismal process	12	589	0.0461	ENSBTAP00000000673,ENSBTAP00000002398,ENSBTAP00000003433,ENSBTAP00000004696,ENSBTAP00000005713,ENSBTAP00000012804,ENSBTAP00000017372,ENSBTAP00000021256,ENSBTAP00000026133,ENSBTAP00000032384,ENSBTAP00000035305,ENSBTAP00000055077	AHSG,ANXA1,APCS,CCL3,GJA1,IGF2,RBPJ,SERPINC1,SERPINF1,SOD1,ZFP36,ZNF259
	GO:0043436	oxoacid metabolic process	8	304	0.0461	ENSBTAP00000000079,ENSBTAP00000001650,ENSBTAP00000007338,ENSBTAP00000024437,ENSBTAP00000024509,ENSBTAP00000027586,ENSBTAP00000045691,ENSBTAP00000054283	ALDOB,CYP2E1,FABP4,GATM,ITIH5,MTHFR,POLG2,SULT1B1
	GO:0000959	mitochondrial RNA metabolic process	2	11	0.0461	ENSBTAP00000024467,ENSBTAP00000024509	POLG2,TEFM
	GO:0051173	positive regulation of nitrogen compound metabolic process	13	668	0.0463	ENSBTAP00000002398,ENSBTAP00000003433,ENSBTAP00000003943,ENSBTAP00000004696,ENSBTAP00000015987,ENSBTAP00000017372,ENSBTAP00000018757,ENSBTAP00000032384,ENSBTAP00000035305,ENSBTAP00000035670,ENSBTAP00000047769,ENSBTAP00000053221,ENSBTAP00000055077	CCL3,CCL8,GADD45B,GADD45G,GJA1,IGF2,IGFBP3,JUNB,RBPJ,SOD1,USP13,ZFP36,ZNF259
	GO:0051716	cellular response to stimulus	21	1340	0.0481	ENSBTAP00000000079,ENSBTAP00000000950,ENSBTAP00000001650,ENSBTAP00000002398,ENSBTAP00000003433,ENSBTAP00000004696,ENSBTAP00000005770,ENSBTAP00000012835,ENSBTAP00000014523,ENSBTAP00000015987,ENSBTAP00000017372,ENSBTAP00000018757,ENSBTAP00000021256,ENSBTAP00000024509,ENSBTAP00000027941,ENSBTAP00000032384,ENSBTAP00000035305,ENSBTAP00000043666,ENSBTAP00000053221,ENSBTAP00000054464,ENSBTAP00000055077	ANXA1,CAT,CCL3,CCL8,FABP4,FBP1,GJA1,GNGT2,IGF2,IMMP2L,JUNB,NDRG1,POLG2,RAE1,RBPJ,SOD1,SULT1B1,TMBIM6,USP13,ZFP36,ZNF259
	GO:0062012	regulation of small molecule metabolic process	4	80	0.0481	ENSBTAP00000012835,ENSBTAP00000017372,ENSBTAP00000032384,ENSBTAP00000047769	FBP1,IGF2,IGFBP3,SOD1
	GO:2000112	regulation of cellular macromolecule biosynthetic process	15	834	0.0488	ENSBTAP00000000079,ENSBTAP00000003433,ENSBTAP00000004696,ENSBTAP00000006033,ENSBTAP00000012835,ENSBTAP00000014447,ENSBTAP00000015987,ENSBTAP00000017372,ENSBTAP00000024467,ENSBTAP00000027941,ENSBTAP00000040385,ENSBTAP00000043666,ENSBTAP00000045234,ENSBTAP00000053221,ENSBTAP00000055077	CAT,FABP4,FBP1,IGF2,JUNB,MSX1,RBPJ,TAGLN3,TCEAL8,TEFM,TMBIM6,USP13,ZBED8,ZFP36,ZNF259
Molecular function	GO:0030234	enzyme regulator activity	12	285	0.0028	ENSBTAP00000000673,ENSBTAP00000005713,ENSBTAP00000012804,ENSBTAP00000017372,ENSBTAP00000018701,ENSBTAP00000018757,ENSBTAP00000021256,ENSBTAP00000024467,ENSBTAP00000035305,ENSBTAP00000043666,ENSBTAP00000045691,ENSBTAP00000047769	AHSG,ANXA1,CCL3,CCL8,IGF2,IGFBP3,ITIH2,ITIH5,SERPINC1,SERPINF1,TEFM,TMBIM6
	GO:0016491	oxidoreductase activity	12	356	0.0116	ENSBTAP00000011521,ENSBTAP00000012827,ENSBTAP00000015564,ENSBTAP00000024437,ENSBTAP00000027586,ENSBTAP00000027941,ENSBTAP00000032384,ENSBTAP00000053145,ENSBTAP00000053148,ENSBTAP00000053151,ENSBTAP00000053152,ENSBTAP00000053160	ALDH2,AOX1,CAT,COX2,CYP2E1,CYTB,HSD17B6,MTHFR,ND1,ND2,ND5,SOD1
	GO:0004857	enzyme inhibitor activity	7	128	0.0161	ENSBTAP00000000673,ENSBTAP00000005713,ENSBTAP00000012804,ENSBTAP00000018701,ENSBTAP00000021256,ENSBTAP00000043666,ENSBTAP00000045691	AHSG,ANXA1,ITIH2,ITIH5,SERPINC1,SERPINF1,TMBIM6
	GO:0004866	endopeptidase inhibitor activity	5	68	0.0279	ENSBTAP00000000673,ENSBTAP00000005713,ENSBTAP00000012804,ENSBTAP00000018701,ENSBTAP00000045691	AHSG,ITIH2,ITIH5,SERPINC1,SERPINF1
	GO:0004867	serine-type endopeptidase inhibitor activity	4	36	0.0279	ENSBTAP00000005713,ENSBTAP00000012804,ENSBTAP00000018701,ENSBTAP00000045691	ITIH2,ITIH5,SERPINC1,SERPINF1
Cellular component	GO:0005576	extracellular region	23	753	4.6e-05	ENSBTAP00000000566,ENSBTAP00000000673,ENSBTAP00000002492,ENSBTAP00000002631,ENSBTAP00000005713,ENSBTAP00000009564,ENSBTAP00000012804,ENSBTAP00000017372,ENSBTAP00000018701,ENSBTAP00000018757,ENSBTAP00000021256,ENSBTAP00000021534,ENSBTAP00000024695,ENSBTAP00000026127,ENSBTAP00000026133,ENSBTAP00000026215,ENSBTAP00000032384,ENSBTAP00000035305,ENSBTAP00000037834,ENSBTAP00000040954,ENSBTAP00000045691,…	AHSG,ANXA1,APCS,APOH,CCL3,CCL8,CD163,FGL1,IGF2,IGFBP3,ITIH2,ITIH5,LOC511240,MGC137014,MGC137211,RBP4,RNASE4,S100A12,SERPINC1,SERPINF1,SOD1,SPP2,TF
	GO:0005615	extracellular space	12	411	0.0085	ENSBTAP00000000566,ENSBTAP00000000673,ENSBTAP00000005713,ENSBTAP00000009564,ENSBTAP00000012804,ENSBTAP00000017372,ENSBTAP00000018757,ENSBTAP00000021256,ENSBTAP00000026133,ENSBTAP00000032384,ENSBTAP00000035305,ENSBTAP00000047769	AHSG,ANXA1,APCS,CCL3,CCL8,IGF2,IGFBP3,RBP4,SERPINC1,SERPINF1,SOD1,TF
	GO:0005623	cell	62	4818	0.0085	ENSBTAP00000000079,ENSBTAP00000000396,ENSBTAP00000000673,ENSBTAP00000000950,ENSBTAP00000001650,ENSBTAP00000002398,ENSBTAP00000003433,ENSBTAP00000003943,ENSBTAP00000004696,ENSBTAP00000005154,ENSBTAP00000005770,ENSBTAP00000006033,ENSBTAP00000006069,ENSBTAP00000007338,ENSBTAP00000007925,ENSBTAP00000008467,ENSBTAP00000008948,ENSBTAP00000009469,ENSBTAP00000009564,ENSBTAP00000011257,ENSBTAP00000011521,…	ACTA2,AHSG,AHSP,ALDH2,ALDOB,ANXA1,AOX1,CAT,CCL3,CCL8,CD163,COX2,CSRP1,CYP2E1,CYTB,FABP4,FAM210A,FBP1,GADD45B,GADD45G,GATM,GJA1,GNGT2,HSD17B6,IGFBP3,IMMP2L,JUNB,KRT17,KRT6A,LSM8,MGST1,MSX1,MTHFR,ND1,ND2,ND5,NDRG1,NDUFA1,NECAB3,ORC2,POLG2,PRPH,PYGB,RAE1,RBPJ,S100A12,SERPINF1,SGCE,SOD1,SULT1B1,SULT1E1,TAGLN,TAGLN3,TCEAL8,TEFM,TF,TMBIM6,TPM2,UBB,ZBED8,ZFP36,ZNF259
	GO:0005739	mitochondrion	17	733	0.0085	ENSBTAP00000002398,ENSBTAP00000005770,ENSBTAP00000007338,ENSBTAP00000007925,ENSBTAP00000011257,ENSBTAP00000011521,ENSBTAP00000012046,ENSBTAP00000024467,ENSBTAP00000024509,ENSBTAP00000027941,ENSBTAP00000032384,ENSBTAP00000043666,ENSBTAP00000053145,ENSBTAP00000053148,ENSBTAP00000053151,ENSBTAP00000053152,ENSBTAP00000053160	ALDH2,CAT,COX2,CYTB,FAM210A,GATM,GJA1,IMMP2L,MGST1,ND1,ND2,ND5,NDUFA1,POLG2,SOD1,TEFM,TMBIM6
	GO:0005746	mitochondrial respirasome	6	76	0.0085	ENSBTAP00000007925,ENSBTAP00000053145,ENSBTAP00000053148,ENSBTAP00000053151,ENSBTAP00000053152,ENSBTAP00000053160	COX2,CYTB,ND1,ND2,ND5,NDUFA1
	GO:0044424	intracellular part	59	4328	0.0085	ENSBTAP00000000079,ENSBTAP00000000396,ENSBTAP00000000673,ENSBTAP00000000950,ENSBTAP00000001650,ENSBTAP00000002398,ENSBTAP00000003433,ENSBTAP00000003943,ENSBTAP00000004696,ENSBTAP00000005154,ENSBTAP00000005770,ENSBTAP00000006033,ENSBTAP00000006069,ENSBTAP00000007338,ENSBTAP00000007925,ENSBTAP00000008467,ENSBTAP00000008948,ENSBTAP00000009469,ENSBTAP00000011257,ENSBTAP00000011521,ENSBTAP00000012046,…	ACTA2,AHSG,AHSP,ALDH2,ALDOB,ANXA1,AOX1,CAT,CCL3,COX2,CSRP1,CYP2E1,CYTB,FABP4,FAM210A,FBP1,GADD45B,GADD45G,GATM,GJA1,GNGT2,HSD17B6,IGFBP3,IMMP2L,JUNB,KRT17,KRT6A,LSM8,MGST1,MSX1,MTHFR,ND1,ND2,ND5,NDRG1,NDUFA1,NECAB3,ORC2,POLG2,PRPH,PYGB,RAE1,RBPJ,S100A12,SERPINF1,SGCE,SOD1,SULT1B1,SULT1E1,TAGLN,TAGLN3,TCEAL8,TEFM,TMBIM6,TPM2,UBB,ZBED8,ZFP36,ZNF259
	GO:0098800	inner mitochondrial membrane protein complex	7	111	0.0085	ENSBTAP00000005770,ENSBTAP00000007925,ENSBTAP00000053145,ENSBTAP00000053148,ENSBTAP00000053151,ENSBTAP00000053152,ENSBTAP00000053160	COX2,CYTB,IMMP2L,ND1,ND2,ND5,NDUFA1
	GO:0098803	respiratory chain complex	6	77	0.0085	ENSBTAP00000007925,ENSBTAP00000053145,ENSBTAP00000053148,ENSBTAP00000053151,ENSBTAP00000053152,ENSBTAP00000053160	COX2,CYTB,ND1,ND2,ND5,NDUFA1
	GO:0043229	intracellular organelle	50	3716	0.0108	ENSBTAP00000000079,ENSBTAP00000000396,ENSBTAP00000000673,ENSBTAP00000000950,ENSBTAP00000002398,ENSBTAP00000003433,ENSBTAP00000003943,ENSBTAP00000004696,ENSBTAP00000005154,ENSBTAP00000005770,ENSBTAP00000006033,ENSBTAP00000007338,ENSBTAP00000007925,ENSBTAP00000008948,ENSBTAP00000011257,ENSBTAP00000011521,ENSBTAP00000012046,ENSBTAP00000012804,ENSBTAP00000012835,ENSBTAP00000014447,ENSBTAP00000014523,…	ACTA2,AHSG,ALDH2,ALDOB,ANXA1,CAT,COX2,CSRP1,CYP2E1,CYTB,FABP4,FAM210A,FBP1,GADD45B,GADD45G,GATM,GJA1,HSD17B6,IGFBP3,IMMP2L,JUNB,KRT17,KRT6A,LSM8,MGST1,MSX1,ND1,ND2,ND5,NDRG1,NDUFA1,NECAB3,ORC2,POLG2,PRPH,RAE1,RBPJ,S100A12,SERPINF1,SGCE,SOD1,TAGLN3,TCEAL8,TEFM,TMBIM6,TPM2,UBB,ZBED8,ZFP36,ZNF259
	GO:0044429	mitochondrial part	13	515	0.0115	ENSBTAP00000005770,ENSBTAP00000007338,ENSBTAP00000007925,ENSBTAP00000011257,ENSBTAP00000011521,ENSBTAP00000024467,ENSBTAP00000024509,ENSBTAP00000043666,ENSBTAP00000053145,ENSBTAP00000053148,ENSBTAP00000053151,ENSBTAP00000053152,ENSBTAP00000053160	ALDH2,COX2,CYTB,GATM,IMMP2L,MGST1,ND1,ND2,ND5,NDUFA1,POLG2,TEFM,TMBIM6
	GO:1990204	oxidoreductase complex	5	76	0.0115	ENSBTAP00000007925,ENSBTAP00000053145,ENSBTAP00000053148,ENSBTAP00000053152,ENSBTAP00000053160	CYTB,ND1,ND2,ND5,NDUFA1
	GO:0005737	cytoplasm	48	3615	0.0129	ENSBTAP00000000079,ENSBTAP00000000673,ENSBTAP00000000950,ENSBTAP00000001650,ENSBTAP00000002398,ENSBTAP00000003433,ENSBTAP00000003943,ENSBTAP00000004696,ENSBTAP00000005154,ENSBTAP00000005770,ENSBTAP00000006069,ENSBTAP00000007338,ENSBTAP00000007925,ENSBTAP00000008467,ENSBTAP00000008948,ENSBTAP00000009469,ENSBTAP00000011257,ENSBTAP00000011521,ENSBTAP00000012046,ENSBTAP00000012804,ENSBTAP00000012827,…	ACTA2,AHSG,AHSP,ALDH2,ALDOB,ANXA1,AOX1,CAT,CCL3,COX2,CYP2E1,CYTB,FABP4,FAM210A,FBP1,GADD45B,GADD45G,GATM,GJA1,HSD17B6,IMMP2L,KRT17,MGST1,MTHFR,ND1,ND2,ND5,NDRG1,NDUFA1,NECAB3,POLG2,PYGB,RAE1,RBPJ,S100A12,SERPINF1,SGCE,SOD1,SULT1B1,SULT1E1,TAGLN,TEFM,TMBIM6,TPM2,UBB,ZBED8,ZFP36,ZNF259
	GO:0005747	mitochondrial respiratory chain complex I	4	46	0.0129	ENSBTAP00000007925,ENSBTAP00000053145,ENSBTAP00000053152,ENSBTAP00000053160	ND1,ND2,ND5,NDUFA1
	GO:0005882	intermediate filament	4	45	0.0129	ENSBTAP00000000396,ENSBTAP00000002398,ENSBTAP00000008948,ENSBTAP00000023744	GJA1,KRT17,KRT6A,PRPH
	GO:0043231	intracellular membrane-bounded organelle	43	3137	0.0129	ENSBTAP00000000079,ENSBTAP00000000673,ENSBTAP00000000950,ENSBTAP00000002398,ENSBTAP00000003433,ENSBTAP00000003943,ENSBTAP00000004696,ENSBTAP00000005154,ENSBTAP00000005770,ENSBTAP00000006033,ENSBTAP00000007338,ENSBTAP00000007925,ENSBTAP00000011257,ENSBTAP00000011521,ENSBTAP00000012046,ENSBTAP00000012835,ENSBTAP00000014447,ENSBTAP00000014523,ENSBTAP00000015564,ENSBTAP00000015987,ENSBTAP00000016780,…	AHSG,ALDH2,ANXA1,CAT,COX2,CSRP1,CYP2E1,CYTB,FABP4,FAM210A,FBP1,GADD45B,GADD45G,GATM,GJA1,HSD17B6,IGFBP3,IMMP2L,JUNB,LSM8,MGST1,MSX1,ND1,ND2,ND5,NDRG1,NDUFA1,NECAB3,ORC2,POLG2,RAE1,RBPJ,S100A12,SGCE,SOD1,TAGLN3,TCEAL8,TEFM,TMBIM6,UBB,ZBED8,ZFP36,ZNF259
	GO:0044464	cell part	60	4811	0.0129	ENSBTAP00000000079,ENSBTAP00000000396,ENSBTAP00000000673,ENSBTAP00000000950,ENSBTAP00000001650,ENSBTAP00000002398,ENSBTAP00000003433,ENSBTAP00000003943,ENSBTAP00000004696,ENSBTAP00000005154,ENSBTAP00000005770,ENSBTAP00000006033,ENSBTAP00000006069,ENSBTAP00000007338,ENSBTAP00000007925,ENSBTAP00000008467,ENSBTAP00000008948,ENSBTAP00000009469,ENSBTAP00000011257,ENSBTAP00000011521,ENSBTAP00000012046,…	ACTA2,AHSG,AHSP,ALDH2,ALDOB,ANXA1,AOX1,CAT,CCL3,CD163,COX2,CSRP1,CYP2E1,CYTB,FABP4,FAM210A,FBP1,GADD45B,GADD45G,GATM,GJA1,GNGT2,HSD17B6,IGFBP3,IMMP2L,JUNB,KRT17,KRT6A,LSM8,MGST1,MSX1,MTHFR,ND1,ND2,ND5,NDRG1,NDUFA1,NECAB3,ORC2,POLG2,PRPH,PYGB,RAE1,RBPJ,S100A12,SERPINF1,SGCE,SOD1,SULT1B1,SULT1E1,TAGLN,TAGLN3,TCEAL8,TEFM,TMBIM6,TPM2,UBB,ZBED8,ZFP36,ZNF259
	GO:0099513	polymeric cytoskeletal fiber	7	186	0.014	ENSBTAP00000000396,ENSBTAP00000000950,ENSBTAP00000002398,ENSBTAP00000008948,ENSBTAP00000019461,ENSBTAP00000023744,ENSBTAP00000043502	ACTA2,GJA1,KRT17,KRT6A,NDRG1,PRPH,TPM2
	GO:0043227	membrane-bounded organelle	44	3372	0.0216	ENSBTAP00000000079,ENSBTAP00000000673,ENSBTAP00000000950,ENSBTAP00000002398,ENSBTAP00000003433,ENSBTAP00000003943,ENSBTAP00000004696,ENSBTAP00000005154,ENSBTAP00000005770,ENSBTAP00000006033,ENSBTAP00000007338,ENSBTAP00000007925,ENSBTAP00000011257,ENSBTAP00000011521,ENSBTAP00000012046,ENSBTAP00000012804,ENSBTAP00000012835,ENSBTAP00000014447,ENSBTAP00000014523,ENSBTAP00000015564,ENSBTAP00000015987,…	AHSG,ALDH2,ANXA1,CAT,COX2,CSRP1,CYP2E1,CYTB,FABP4,FAM210A,FBP1,GADD45B,GADD45G,GATM,GJA1,HSD17B6,IGFBP3,IMMP2L,JUNB,LSM8,MGST1,MSX1,ND1,ND2,ND5,NDRG1,NDUFA1,NECAB3,ORC2,POLG2,RAE1,RBPJ,S100A12,SERPINF1,SGCE,SOD1,TAGLN3,TCEAL8,TEFM,TMBIM6,UBB,ZBED8,ZFP36,ZNF259
	GO:0005581	collagen trimer	3	31	0.0261	ENSBTAP00000024695,ENSBTAP00000037834,ENSBTAP00000040954	LOC511240,MGC137014,MGC137211
	GO:0031966	mitochondrial membrane	10	404	0.0261	ENSBTAP00000005770,ENSBTAP00000007338,ENSBTAP00000007925,ENSBTAP00000011257,ENSBTAP00000043666,ENSBTAP00000053145,ENSBTAP00000053148,ENSBTAP00000053151,ENSBTAP00000053152,ENSBTAP00000053160	COX2,CYTB,GATM,IMMP2L,MGST1,ND1,ND2,ND5,NDUFA1,TMBIM6
	GO:0098796	membrane protein complex	10	434	0.0386	ENSBTAP00000002398,ENSBTAP00000005770,ENSBTAP00000007925,ENSBTAP00000028355,ENSBTAP00000053145,ENSBTAP00000053148,ENSBTAP00000053151,ENSBTAP00000053152,ENSBTAP00000053160,ENSBTAP00000054464	COX2,CYTB,GJA1,GNGT2,IMMP2L,ND1,ND2,ND5,NDUFA1,SGCE
	GO:0005865	striated muscle thin filament	2	11	0.0416	ENSBTAP00000019461,ENSBTAP00000043502	ACTA2,TPM2
	GO:0005743	mitochondrial inner membrane	8	316	0.0472	ENSBTAP00000005770,ENSBTAP00000007338,ENSBTAP00000007925,ENSBTAP00000053145,ENSBTAP00000053148,ENSBTAP00000053151,ENSBTAP00000053152,ENSBTAP00000053160	COX2,CYTB,GATM,IMMP2L,ND1,ND2,ND5,NDUFA1
	GO:0031967	organelle envelope	11	527	0.0472	ENSBTAP00000005770,ENSBTAP00000007338,ENSBTAP00000007925,ENSBTAP00000011257,ENSBTAP00000014523,ENSBTAP00000043666,ENSBTAP00000053145,ENSBTAP00000053148,ENSBTAP00000053151,ENSBTAP00000053152,ENSBTAP00000053160	COX2,CYTB,GATM,IMMP2L,MGST1,ND1,ND2,ND5,NDUFA1,RAE1,TMBIM6
KEGG pathway	bta01100	Metabolic pathways	33	1230	1.07e-06	ENSBTAP00000000094,ENSBTAP00000001829,ENSBTAP00000003769,ENSBTAP00000006069,ENSBTAP00000006153,ENSBTAP00000006957,ENSBTAP00000007133,ENSBTAP00000007338,ENSBTAP00000007925,ENSBTAP00000009191,ENSBTAP00000011521,ENSBTAP00000012827,ENSBTAP00000012835,ENSBTAP00000014641,ENSBTAP00000015564,ENSBTAP00000015834,ENSBTAP00000023658,ENSBTAP00000024437,ENSBTAP00000024509,ENSBTAP00000027586,ENSBTAP00000029176,…	ABP1,ADH4,ADH6,ALDH2,ALDOB,AOX1,CES1,COX2,CYP1A2,CYP2E1,CYP7A1,CYTB,DHCR24,DPYS,FBP1,GATM,GGT5,HPRT1,HSD17B6,KMO,LOC782884,LPIN1,MTHFR,ND1,ND2,ND5,NDUFA1,PCK2,POLG2,PYGB,RDH16,SC5D,UGT2B15
	bta00140	Steroid hormone biosynthesis	7	58	7.33e-05	ENSBTAP00000000094,ENSBTAP00000006957,ENSBTAP00000015564,ENSBTAP00000015862,ENSBTAP00000024437,ENSBTAP00000036816,ENSBTAP00000039145	CYP1A2,CYP2E1,CYP7A1,HSD17B6,LOC782884,SULT1E1,UGT2B15
	bta00830	Retinol metabolism	7	54	7.33e-05	ENSBTAP00000000094,ENSBTAP00000001829,ENSBTAP00000003769,ENSBTAP00000009191,ENSBTAP00000012827,ENSBTAP00000015564,ENSBTAP00000036816	ADH4,ADH6,AOX1,CYP1A2,HSD17B6,RDH16,UGT2B15
	bta00982	Drug metabolism - cytochrome P450	7	55	7.33e-05	ENSBTAP00000000094,ENSBTAP00000003769,ENSBTAP00000009191,ENSBTAP00000011257,ENSBTAP00000012827,ENSBTAP00000024437,ENSBTAP00000036816	ADH4,ADH6,AOX1,CYP1A2,CYP2E1,MGST1,UGT2B15
	bta00380	Tryptophan metabolism	6	43	0.00012	ENSBTAP00000000094,ENSBTAP00000007133,ENSBTAP00000011521,ENSBTAP00000012827,ENSBTAP00000027941,ENSBTAP00000034061	ABP1,ALDH2,AOX1,CAT,CYP1A2,KMO
	bta00010	Glycolysis / Gluconeogenesis	6	60	0.00055	ENSBTAP00000003769,ENSBTAP00000009191,ENSBTAP00000011521,ENSBTAP00000012835,ENSBTAP00000015834,ENSBTAP00000054283	ADH4,ADH6,ALDH2,ALDOB,FBP1,PCK2
	bta00980	Metabolism of xenobiotics by cytochrome P450	6	59	0.00055	ENSBTAP00000000094,ENSBTAP00000003769,ENSBTAP00000009191,ENSBTAP00000011257,ENSBTAP00000024437,ENSBTAP00000036816	ADH4,ADH6,CYP1A2,CYP2E1,MGST1,UGT2B15
	bta05204	Chemical carcinogenesis	6	67	0.0008	ENSBTAP00000000094,ENSBTAP00000003769,ENSBTAP00000009191,ENSBTAP00000011257,ENSBTAP00000024437,ENSBTAP00000036816	ADH4,ADH6,CYP1A2,CYP2E1,MGST1,UGT2B15
	bta00983	Drug metabolism - other enzymes	6	69	0.00083	ENSBTAP00000011257,ENSBTAP00000014641,ENSBTAP00000024437,ENSBTAP00000029176,ENSBTAP00000036816,ENSBTAP00000055448	CES1,CYP2E1,DPYS,HPRT1,MGST1,UGT2B15
	bta05012	Parkinson's disease	7	140	0.0046	ENSBTAP00000007925,ENSBTAP00000022919,ENSBTAP00000053145,ENSBTAP00000053148,ENSBTAP00000053151,ENSBTAP00000053152,ENSBTAP00000053160	COX2,CYTB,ND1,ND2,ND5,NDUFA1,UBB
	bta00190	Oxidative phosphorylation	6	130	0.0174	ENSBTAP00000007925,ENSBTAP00000053145,ENSBTAP00000053148,ENSBTAP00000053151,ENSBTAP00000053152,ENSBTAP00000053160	COX2,CYTB,ND1,ND2,ND5,NDUFA1

## Sheet: S4 Table
S4 Table. Identified differential expression known miRNAs of liver tissue in grass-fed vs grain-fed cattle
miRNA ID	logFC	logCPM	PValue	FDR
bta-miR-2484|bta-mir-2484	-4.67103	11.2585	8.74e-61	5.03e-58
bta-miR-1246|bta-mir-1246	-6.29491	11.0362	2.27e-33	6.51e-31
bta-miR-1248|bta-mir-1248	-4.32401	7.37493	5.13e-29	8.75e-27
bta-miR-2411-3p|bta-mir-2411	-4.91254	9.45179	9.92e-24	1.14e-21
bta-miR-11972|bta-mir-11972	-5.46406	6.52309	4.76e-23	4.56e-21
bta-miR-2463|bta-mir-2463	-4.52512	5.22078	8.05e-20	5.8e-18
bta-miR-2887|bta-mir-2887	-5.7358	7.00874	8.79e-20	5.8e-18
bta-miR-11975|bta-mir-11975	-6.06737	5.63478	1.3e-17	7.46e-16
bta-miR-2427|bta-mir-2427	-5.34688	5.96762	2.33e-16	1.22e-14
bta-miR-4449|bta-mir-4449	-5.49582	3.83693	2.16e-15	1.04e-13
bta-miR-2332|bta-mir-2332	-4.07817	10.4548	9.66e-15	4.27e-13
bta-miR-11976|bta-mir-11976	-5.14351	6.94181	9.56e-13	3.28e-11
bta-miR-2440|bta-mir-2440	-3.13021	4.49185	2.2e-12	7.02e-11
bta-miR-12034|bta-mir-12034	-5.31906	4.28577	4.97e-12	1.5e-10
bta-miR-11987|bta-mir-11987	-3.67745	4.10419	6.5e-12	1.87e-10
bta-miR-677|bta-mir-677	-2.88635	7.54978	8.41e-12	2.3e-10
bta-miR-12023|bta-mir-12023	-4.09053	3.75417	1.37e-11	3.57e-10
bta-miR-1949|bta-mir-1949	-3.93552	5.19626	2.61e-10	6.52e-09
bta-miR-12004|bta-mir-12004	-3.15372	3.98413	1.73e-09	4.15e-08
bta-miR-652|bta-mir-652	-1.84281	6.90546	6.26e-09	1.44e-07
bta-miR-26b|bta-mir-26b	-1.33848	13.1789	1.17e-08	2.59e-07
bta-miR-11985|bta-mir-11985	-3.45848	6.35678	1.89e-07	4.02e-06
bta-miR-141|bta-mir-141	-2.05135	4.33961	9.7e-07	1.99e-05
bta-miR-12030|bta-mir-12030	-4.81445	3.18375	1.26e-06	2.5e-05
bta-miR-2885|bta-mir-2885	-6.1152	2.64846	2.05e-06	3.93e-05
bta-miR-1260b|bta-mir-1260b	1.89177	4.34162	4.94e-06	9.16e-05
bta-miR-2404|bta-mir-2404	-1.54675	5.47719	2.08e-05	0.000373076
bta-miR-146b|bta-mir-146b	-1.14664	8.05595	2.5e-05	0.000422003
bta-miR-2340|bta-mir-2340	-4.7804	2.35802	3.05e-05	0.000493401
bta-miR-3533|bta-mir-3533	-2.70454	3.44006	3.09e-05	0.000493401
bta-miR-2904|bta-mir-2904	-1.47475	6.24596	5.25e-05	0.00079969
bta-miR-324|bta-mir-324	-2.64401	3.08802	6.2e-05	0.000890715
bta-miR-128|bta-mir-128	1.38281	7.6951	6.76e-05	0.000948741
bta-miR-2424|bta-mir-2424	-1.83598	4.08278	8.43e-05	0.00115466
bta-miR-708|bta-mir-708	-2.20677	7.59109	8.93e-05	0.00119368
bta-miR-217|bta-mir-217	-4.77054	3.56091	9.75e-05	0.00127469
bta-miR-1434-5p|bta-mir-1434	-4.03553	3.33984	0.000116456	0.00148804
bta-miR-1291|bta-mir-1291	-1.48608	4.27624	0.000143487	0.00179358
bta-miR-16b|bta-mir-16b	-1.16975	8.17761	0.000177314	0.00216927
bta-miR-423-5p|bta-mir-423	1.02364	8.4472	0.000187848	0.00225027
bta-miR-1434-3p|bta-mir-1434	-2.35873	3.02177	0.000222343	0.00255694
bta-miR-455-5p|bta-mir-455	-0.919201	8.6062	0.000438917	0.00494858
bta-miR-146a|bta-mir-146a	-1.03739	9.4411	0.000497624	0.00550258
bta-miR-30b-5p|bta-mir-30b	-0.8318	9.85219	0.000691515	0.00750229
bta-miR-216b|bta-mir-216b	-4.38966	2.23623	0.00076441	0.00813955
bta-miR-26a|bta-mir-26a	-0.719124	15.7348	0.0008209	0.00858214
bta-miR-2311|bta-mir-2311	-3.07898	2.16403	0.000988828	0.00997502
bta-miR-122|bta-mir-122	0.721943	17.6376	0.00116426	0.0115422
bta-miR-99a-3p|bta-mir-99a	-1.16065	4.94579	0.0014119	0.01376
bta-miR-10174-3p|bta-mir-10174	-0.744643	10.5286	0.00150369	0.0144103
bta-miR-23b-3p|bta-mir-10174	-0.744643	10.5286	0.00156224	0.014726
bta-miR-370|bta-mir-370	1.1868	4.46019	0.00173958	0.0161332
bta-miR-92b|bta-mir-92b	-1.38637	4.63565	0.00182857	0.0166893
bta-miR-574|bta-mir-574	-1.09594	5.68378	0.0022001	0.0194624
bta-miR-145|bta-mir-145	0.710143	10.5237	0.00269301	0.0234618
bta-miR-11988|bta-mir-11988	-4.07761	1.87905	0.00332828	0.0273394
bta-miR-345-5p|bta-mir-345	-1.84759	3.10321	0.00332072	0.0273394
bta-miR-374a|bta-mir-374a	-1.01353	6.95775	0.00323488	0.0273394
bta-miR-125b|bta-mir-125b	0.775745	10.7341	0.00411014	0.032824
bta-miR-27a-3p|bta-mir-27a	-0.700099	11.0992	0.00406839	0.032824
bta-miR-194|bta-mir-194-1	-0.867132	13.1307	0.00461822	0.0363764
bta-miR-543|bta-mir-543	1.12731	4.8828	0.00498575	0.0387407
bta-miR-150|bta-mir-150	-0.868868	7.05416	0.00522558	0.0400628
bta-miR-142-3p|bta-mir-142	-1.36296	4.39277	0.00588795	0.044547
bta-miR-125a|bta-mir-125a	0.742302	9.27292	0.00608661	0.0453005
bta-miR-23a|bta-mir-23a	-0.784756	9.43107	0.00614511	0.0453005
bta-miR-296-3p|bta-mir-296	1.55689	3.21153	0.00656111	0.0477549
bta-miR-223|bta-mir-223	-1.01122	4.90897	0.00737663	0.0530195
bta-miR-451|bta-mir-451	-0.724564	8.53587	0.00864719	0.0613844
bta-miR-216a|bta-mir-216a	-4.59375	1.7852	0.00955574	0.0670067
bta-miR-204|bta-mir-204	1.00329	5.63386	0.00979062	0.0678266
bta-miR-98|bta-mir-98	-0.762305	8.58308	0.0116602	0.0798169
bta-miR-200b|bta-mir-200b	0.740361	6.62887	0.0134565	0.0899707
bta-miR-425-5p|bta-mir-425	-0.776247	6.97691	0.0140321	0.0927406
bta-miR-2285b|bta-mir-2285b	-1.25752	3.8982	0.0141942	0.0927465
bta-miR-6524|bta-mir-6524	-0.951542	4.37248	0.0145006	0.0936835

## Sheet: S5 Table
S5 Table.Function enrichment for targeted differential expression genes of miRNAs
Categray	Gene regulated types	#term ID	term description	observed gene count	background gene count	false discovery rate	matching proteins in your network (IDs)	matching proteins in your network (labels)
Bioiological processes	up-regulated	GO:0001503	ossification	4	57	0.0165	ENSBTAP00000000673,ENSBTAP00000017372,ENSBTAP00000035305,ENSBTAP00000047769	AHSG,CCL3,IGF2,IGFBP3
		GO:0001649	osteoblast differentiation	3	24	0.0172	ENSBTAP00000017372,ENSBTAP00000035305,ENSBTAP00000047769	CCL3,IGF2,IGFBP3
		GO:0010605	negative regulation of macromolecule metabolic process	8	541	0.0172	ENSBTAP00000000673,ENSBTAP00000004696,ENSBTAP00000005713,ENSBTAP00000012835,ENSBTAP00000017372,ENSBTAP00000035305,ENSBTAP00000043666,ENSBTAP00000047769	AHSG,CCL3,FBP1,IGF2,IGFBP3,RBPJ,SERPINC1,TMBIM6
		GO:0010906	regulation of glucose metabolic process	3	22	0.0172	ENSBTAP00000012835,ENSBTAP00000017372,ENSBTAP00000047769	FBP1,IGF2,IGFBP3
		GO:0042221	response to chemical	9	802	0.0172	ENSBTAP00000001650,ENSBTAP00000004696,ENSBTAP00000012835,ENSBTAP00000017372,ENSBTAP00000027941,ENSBTAP00000035305,ENSBTAP00000043666,ENSBTAP00000047769,ENSBTAP00000053221	CAT,CCL3,FBP1,IGF2,IGFBP3,RBPJ,SULT1B1,TMBIM6,USP13
		GO:0048583	regulation of response to stimulus	10	903	0.0172	ENSBTAP00000000673,ENSBTAP00000004696,ENSBTAP00000005713,ENSBTAP00000012835,ENSBTAP00000017372,ENSBTAP00000027941,ENSBTAP00000035305,ENSBTAP00000043666,ENSBTAP00000047769,ENSBTAP00000053221	AHSG,CAT,CCL3,FBP1,IGF2,IGFBP3,RBPJ,SERPINC1,TMBIM6,USP13
		GO:0060255	regulation of macromolecule metabolic process	12	1381	0.0172	ENSBTAP00000000673,ENSBTAP00000004696,ENSBTAP00000005713,ENSBTAP00000012835,ENSBTAP00000017372,ENSBTAP00000019461,ENSBTAP00000024467,ENSBTAP00000027941,ENSBTAP00000035305,ENSBTAP00000043666,ENSBTAP00000047769,ENSBTAP00000053221	ACTA2,AHSG,CAT,CCL3,FBP1,IGF2,IGFBP3,RBPJ,SERPINC1,TEFM,TMBIM6,USP13
		GO:0051172	negative regulation of nitrogen compound metabolic process	7	494	0.0178	ENSBTAP00000000673,ENSBTAP00000004696,ENSBTAP00000005713,ENSBTAP00000012835,ENSBTAP00000017372,ENSBTAP00000043666,ENSBTAP00000047769	AHSG,FBP1,IGF2,IGFBP3,RBPJ,SERPINC1,TMBIM6
		GO:0050896	response to stimulus	13	1787	0.0211	ENSBTAP00000000673,ENSBTAP00000001650,ENSBTAP00000004696,ENSBTAP00000005713,ENSBTAP00000005770,ENSBTAP00000007338,ENSBTAP00000012835,ENSBTAP00000017372,ENSBTAP00000027941,ENSBTAP00000035305,ENSBTAP00000043666,ENSBTAP00000047769,ENSBTAP00000053221	AHSG,CAT,CCL3,FBP1,GATM,IGF2,IGFBP3,IMMP2L,RBPJ,SERPINC1,SULT1B1,TMBIM6,USP13
		GO:0031324	negative regulation of cellular metabolic process	7	527	0.0215	ENSBTAP00000000673,ENSBTAP00000004696,ENSBTAP00000005713,ENSBTAP00000012835,ENSBTAP00000017372,ENSBTAP00000043666,ENSBTAP00000047769	AHSG,FBP1,IGF2,IGFBP3,RBPJ,SERPINC1,TMBIM6
		GO:0051171	regulation of nitrogen compound metabolic process	11	1325	0.0215	ENSBTAP00000000673,ENSBTAP00000004696,ENSBTAP00000005713,ENSBTAP00000012835,ENSBTAP00000017372,ENSBTAP00000024467,ENSBTAP00000027941,ENSBTAP00000035305,ENSBTAP00000043666,ENSBTAP00000047769,ENSBTAP00000053221	AHSG,CAT,CCL3,FBP1,IGF2,IGFBP3,RBPJ,SERPINC1,TEFM,TMBIM6,USP13
		GO:0072132	mesenchyme morphogenesis	2	8	0.0215	ENSBTAP00000004696,ENSBTAP00000019461	ACTA2,RBPJ
		GO:0000122	negative regulation of transcription by RNA polymerase II	4	146	0.0216	ENSBTAP00000004696,ENSBTAP00000012835,ENSBTAP00000017372,ENSBTAP00000043666	FBP1,IGF2,RBPJ,TMBIM6
		GO:0008202	steroid metabolic process	3	58	0.0216	ENSBTAP00000001650,ENSBTAP00000015564,ENSBTAP00000027941	CAT,HSD17B6,SULT1B1
		GO:0010468	regulation of gene expression	9	959	0.0216	ENSBTAP00000004696,ENSBTAP00000012835,ENSBTAP00000017372,ENSBTAP00000019461,ENSBTAP00000024467,ENSBTAP00000027941,ENSBTAP00000035305,ENSBTAP00000043666,ENSBTAP00000053221	ACTA2,CAT,CCL3,FBP1,IGF2,RBPJ,TEFM,TMBIM6,USP13
		GO:0017144	drug metabolic process	5	246	0.0216	ENSBTAP00000001650,ENSBTAP00000007338,ENSBTAP00000012827,ENSBTAP00000024467,ENSBTAP00000027941	AOX1,CAT,GATM,SULT1B1,TEFM
		GO:0031323	regulation of cellular metabolic process	11	1376	0.0216	ENSBTAP00000000673,ENSBTAP00000004696,ENSBTAP00000005713,ENSBTAP00000012835,ENSBTAP00000017372,ENSBTAP00000024467,ENSBTAP00000027941,ENSBTAP00000035305,ENSBTAP00000043666,ENSBTAP00000047769,ENSBTAP00000053221	AHSG,CAT,CCL3,FBP1,IGF2,IGFBP3,RBPJ,SERPINC1,TEFM,TMBIM6,USP13
		GO:0040008	regulation of growth	4	147	0.0216	ENSBTAP00000004696,ENSBTAP00000012835,ENSBTAP00000017372,ENSBTAP00000047769	FBP1,IGF2,IGFBP3,RBPJ
		GO:0048523	negative regulation of cellular process	9	971	0.0216	ENSBTAP00000000673,ENSBTAP00000004696,ENSBTAP00000005713,ENSBTAP00000012835,ENSBTAP00000017372,ENSBTAP00000027941,ENSBTAP00000035305,ENSBTAP00000043666,ENSBTAP00000047769	AHSG,CAT,CCL3,FBP1,IGF2,IGFBP3,RBPJ,SERPINC1,TMBIM6
		GO:0050790	regulation of catalytic activity	7	548	0.0216	ENSBTAP00000000673,ENSBTAP00000005713,ENSBTAP00000017372,ENSBTAP00000024467,ENSBTAP00000035305,ENSBTAP00000043666,ENSBTAP00000047769	AHSG,CCL3,IGF2,IGFBP3,SERPINC1,TEFM,TMBIM6
		GO:0070887	cellular response to chemical stimulus	7	557	0.0216	ENSBTAP00000001650,ENSBTAP00000004696,ENSBTAP00000012835,ENSBTAP00000017372,ENSBTAP00000027941,ENSBTAP00000035305,ENSBTAP00000043666	CAT,CCL3,FBP1,IGF2,RBPJ,SULT1B1,TMBIM6
		GO:0080090	regulation of primary metabolic process	11	1357	0.0216	ENSBTAP00000000673,ENSBTAP00000004696,ENSBTAP00000005713,ENSBTAP00000012835,ENSBTAP00000017372,ENSBTAP00000024467,ENSBTAP00000027941,ENSBTAP00000035305,ENSBTAP00000043666,ENSBTAP00000047769,ENSBTAP00000053221	AHSG,CAT,CCL3,FBP1,IGF2,IGFBP3,RBPJ,SERPINC1,TEFM,TMBIM6,USP13
		GO:0080134	regulation of response to stress	5	269	0.0216	ENSBTAP00000000673,ENSBTAP00000005713,ENSBTAP00000035305,ENSBTAP00000043666,ENSBTAP00000053221	AHSG,CCL3,SERPINC1,TMBIM6,USP13
		GO:1902531	regulation of intracellular signal transduction	6	380	0.0216	ENSBTAP00000012835,ENSBTAP00000017372,ENSBTAP00000027941,ENSBTAP00000035305,ENSBTAP00000043666,ENSBTAP00000047769	CAT,CCL3,FBP1,IGF2,IGFBP3,TMBIM6
		GO:2001141	regulation of RNA biosynthetic process	8	737	0.0216	ENSBTAP00000004696,ENSBTAP00000012835,ENSBTAP00000017372,ENSBTAP00000024467,ENSBTAP00000027941,ENSBTAP00000035305,ENSBTAP00000043666,ENSBTAP00000053221	CAT,CCL3,FBP1,IGF2,RBPJ,TEFM,TMBIM6,USP13
		GO:0010243	response to organonitrogen compound	4	160	0.0232	ENSBTAP00000017372,ENSBTAP00000043666,ENSBTAP00000047769,ENSBTAP00000053221	IGF2,IGFBP3,TMBIM6,USP13
		GO:0017001	antibiotic catabolic process	2	14	0.0232	ENSBTAP00000001650,ENSBTAP00000027941	CAT,SULT1B1
		GO:0030279	negative regulation of ossification	2	13	0.0232	ENSBTAP00000000673,ENSBTAP00000004696	AHSG,RBPJ
		GO:0044238	primary metabolic process	15	2516	0.0232	ENSBTAP00000001650,ENSBTAP00000004696,ENSBTAP00000005770,ENSBTAP00000007338,ENSBTAP00000012827,ENSBTAP00000012835,ENSBTAP00000015564,ENSBTAP00000017372,ENSBTAP00000024467,ENSBTAP00000026127,ENSBTAP00000027941,ENSBTAP00000035305,ENSBTAP00000042074,ENSBTAP00000047769,ENSBTAP00000053221	AOX1,CAT,CCL3,FBP1,GATM,HSD17B6,IGF2,IGFBP3,IMMP2L,ORC2,RBPJ,RNASE4,SULT1B1,TEFM,USP13
		GO:0051252	regulation of RNA metabolic process	8	794	0.0232	ENSBTAP00000004696,ENSBTAP00000012835,ENSBTAP00000017372,ENSBTAP00000024467,ENSBTAP00000027941,ENSBTAP00000035305,ENSBTAP00000043666,ENSBTAP00000053221	CAT,CCL3,FBP1,IGF2,RBPJ,TEFM,TMBIM6,USP13
		GO:1901700	response to oxygen-containing compound	5	281	0.0232	ENSBTAP00000017372,ENSBTAP00000027941,ENSBTAP00000035305,ENSBTAP00000043666,ENSBTAP00000047769	CAT,CCL3,IGF2,IGFBP3,TMBIM6
		GO:0044281	small molecule metabolic process	7	622	0.0234	ENSBTAP00000001650,ENSBTAP00000007338,ENSBTAP00000012827,ENSBTAP00000012835,ENSBTAP00000017372,ENSBTAP00000024467,ENSBTAP00000027941	AOX1,CAT,FBP1,GATM,IGF2,SULT1B1,TEFM
		GO:0006091	generation of precursor metabolites and energy	4	166	0.0237	ENSBTAP00000005770,ENSBTAP00000012827,ENSBTAP00000024467,ENSBTAP00000027941	AOX1,CAT,IMMP2L,TEFM
		GO:0006950	response to stress	8	834	0.0252	ENSBTAP00000000673,ENSBTAP00000004696,ENSBTAP00000005713,ENSBTAP00000005770,ENSBTAP00000027941,ENSBTAP00000035305,ENSBTAP00000043666,ENSBTAP00000053221	AHSG,CAT,CCL3,IMMP2L,RBPJ,SERPINC1,TMBIM6,USP13
		GO:0008152	metabolic process	16	2889	0.0252	ENSBTAP00000001650,ENSBTAP00000004696,ENSBTAP00000005770,ENSBTAP00000007338,ENSBTAP00000012827,ENSBTAP00000012835,ENSBTAP00000015564,ENSBTAP00000017372,ENSBTAP00000024467,ENSBTAP00000026127,ENSBTAP00000027941,ENSBTAP00000035305,ENSBTAP00000042074,ENSBTAP00000043666,ENSBTAP00000047769,ENSBTAP00000053221	AOX1,CAT,CCL3,FBP1,GATM,HSD17B6,IGF2,IGFBP3,IMMP2L,ORC2,RBPJ,RNASE4,SULT1B1,TEFM,TMBIM6,USP13
		GO:0043618	regulation of transcription from RNA polymerase II promoter in response to stress	2	16	0.0252	ENSBTAP00000004696,ENSBTAP00000043666	RBPJ,TMBIM6
		GO:0051336	regulation of hydrolase activity	5	306	0.0253	ENSBTAP00000000673,ENSBTAP00000005713,ENSBTAP00000035305,ENSBTAP00000043666,ENSBTAP00000047769	AHSG,CCL3,IGFBP3,SERPINC1,TMBIM6
		GO:0065009	regulation of molecular function	8	844	0.0253	ENSBTAP00000000673,ENSBTAP00000005713,ENSBTAP00000017372,ENSBTAP00000024467,ENSBTAP00000027941,ENSBTAP00000035305,ENSBTAP00000043666,ENSBTAP00000047769	AHSG,CAT,CCL3,IGF2,IGFBP3,SERPINC1,TEFM,TMBIM6
		GO:0009967	positive regulation of signal transduction	5	318	0.026	ENSBTAP00000004696,ENSBTAP00000017372,ENSBTAP00000027941,ENSBTAP00000035305,ENSBTAP00000047769	CAT,CCL3,IGF2,IGFBP3,RBPJ
		GO:0010629	negative regulation of gene expression	5	314	0.026	ENSBTAP00000004696,ENSBTAP00000012835,ENSBTAP00000017372,ENSBTAP00000035305,ENSBTAP00000043666	CCL3,FBP1,IGF2,RBPJ,TMBIM6
		GO:0032501	multicellular organismal process	10	1333	0.026	ENSBTAP00000000673,ENSBTAP00000004696,ENSBTAP00000005713,ENSBTAP00000005770,ENSBTAP00000007338,ENSBTAP00000017372,ENSBTAP00000019461,ENSBTAP00000028355,ENSBTAP00000035305,ENSBTAP00000047769	ACTA2,AHSG,CCL3,GATM,IGF2,IGFBP3,IMMP2L,RBPJ,SERPINC1,SGCE
		GO:0043255	regulation of carbohydrate biosynthetic process	2	17	0.026	ENSBTAP00000012835,ENSBTAP00000017372	FBP1,IGF2
		GO:0048584	positive regulation of response to stimulus	6	471	0.026	ENSBTAP00000004696,ENSBTAP00000017372,ENSBTAP00000027941,ENSBTAP00000035305,ENSBTAP00000047769,ENSBTAP00000053221	CAT,CCL3,IGF2,IGFBP3,RBPJ,USP13
		GO:0048608	reproductive structure development	3	77	0.026	ENSBTAP00000004696,ENSBTAP00000005770,ENSBTAP00000017372	IGF2,IMMP2L,RBPJ
		GO:0071704	organic substance metabolic process	15	2656	0.026	ENSBTAP00000001650,ENSBTAP00000004696,ENSBTAP00000005770,ENSBTAP00000007338,ENSBTAP00000012827,ENSBTAP00000012835,ENSBTAP00000015564,ENSBTAP00000017372,ENSBTAP00000024467,ENSBTAP00000026127,ENSBTAP00000027941,ENSBTAP00000035305,ENSBTAP00000042074,ENSBTAP00000047769,ENSBTAP00000053221	AOX1,CAT,CCL3,FBP1,GATM,HSD17B6,IGF2,IGFBP3,IMMP2L,ORC2,RBPJ,RNASE4,SULT1B1,TEFM,USP13
		GO:1905897	regulation of response to endoplasmic reticulum stress	2	17	0.026	ENSBTAP00000043666,ENSBTAP00000053221	TMBIM6,USP13
		GO:0009966	regulation of signal transduction	7	700	0.0286	ENSBTAP00000004696,ENSBTAP00000012835,ENSBTAP00000017372,ENSBTAP00000027941,ENSBTAP00000035305,ENSBTAP00000043666,ENSBTAP00000047769	CAT,CCL3,FBP1,IGF2,IGFBP3,RBPJ,TMBIM6
		GO:0001892	embryonic placenta development	2	22	0.0292	ENSBTAP00000004696,ENSBTAP00000017372	IGF2,RBPJ
		GO:0051260	protein homooligomerization	3	91	0.0292	ENSBTAP00000011257,ENSBTAP00000012835,ENSBTAP00000027941	CAT,FBP1,MGST1
		GO:0006355	regulation of transcription, DNA-templated	7	724	0.0296	ENSBTAP00000004696,ENSBTAP00000012835,ENSBTAP00000017372,ENSBTAP00000024467,ENSBTAP00000027941,ENSBTAP00000043666,ENSBTAP00000053221	CAT,FBP1,IGF2,RBPJ,TEFM,TMBIM6,USP13
		GO:1902533	positive regulation of intracellular signal transduction	4	213	0.0313	ENSBTAP00000017372,ENSBTAP00000027941,ENSBTAP00000035305,ENSBTAP00000047769	CAT,CCL3,IGF2,IGFBP3
		GO:0061061	muscle structure development	3	101	0.0336	ENSBTAP00000004696,ENSBTAP00000017372,ENSBTAP00000019461	ACTA2,IGF2,RBPJ
		GO:0044237	cellular metabolic process	14	2565	0.0361	ENSBTAP00000001650,ENSBTAP00000004696,ENSBTAP00000005770,ENSBTAP00000007338,ENSBTAP00000012827,ENSBTAP00000012835,ENSBTAP00000024467,ENSBTAP00000026127,ENSBTAP00000027941,ENSBTAP00000035305,ENSBTAP00000042074,ENSBTAP00000043666,ENSBTAP00000047769,ENSBTAP00000053221	AOX1,CAT,CCL3,FBP1,GATM,IGFBP3,IMMP2L,ORC2,RBPJ,RNASE4,SULT1B1,TEFM,TMBIM6,USP13
		GO:0043410	positive regulation of MAPK cascade	3	106	0.0364	ENSBTAP00000017372,ENSBTAP00000035305,ENSBTAP00000047769	CCL3,IGF2,IGFBP3
		GO:0051147	regulation of muscle cell differentiation	2	28	0.0368	ENSBTAP00000004696,ENSBTAP00000017372	IGF2,RBPJ
		GO:0051253	negative regulation of RNA metabolic process	4	229	0.0368	ENSBTAP00000004696,ENSBTAP00000012835,ENSBTAP00000017372,ENSBTAP00000043666	FBP1,IGF2,RBPJ,TMBIM6
		GO:0072593	reactive oxygen species metabolic process	2	28	0.0368	ENSBTAP00000005770,ENSBTAP00000027941	CAT,IMMP2L
		GO:0043467	regulation of generation of precursor metabolites and energy	2	30	0.0401	ENSBTAP00000012835,ENSBTAP00000017372	FBP1,IGF2
		GO:0002274	myeloid leukocyte activation	2	32	0.0446	ENSBTAP00000004696,ENSBTAP00000035305	CCL3,RBPJ
		GO:0032868	response to insulin	2	33	0.0446	ENSBTAP00000017372,ENSBTAP00000047769	IGF2,IGFBP3
		GO:0048639	positive regulation of developmental growth	2	32	0.0446	ENSBTAP00000004696,ENSBTAP00000017372	IGF2,RBPJ
		GO:0051289	protein homotetramerization	2	33	0.0446	ENSBTAP00000012835,ENSBTAP00000027941	CAT,FBP1
		GO:0051781	positive regulation of cell division	2	32	0.0446	ENSBTAP00000017372,ENSBTAP00000027941	CAT,IGF2
		GO:0051346	negative regulation of hydrolase activity	3	126	0.0488	ENSBTAP00000000673,ENSBTAP00000005713,ENSBTAP00000043666	AHSG,SERPINC1,TMBIM6
Molecular function	up-regulated	GO:0030234	enzyme regulator activity	7	285	0.0011	ENSBTAP00000000673,ENSBTAP00000005713,ENSBTAP00000017372,ENSBTAP00000024467,ENSBTAP00000035305,ENSBTAP00000043666,ENSBTAP00000047769	AHSG,CCL3,IGF2,IGFBP3,SERPINC1,TEFM,TMBIM6
	down-regulated	GO:0008307	structural constituent of muscle	2	9	0.0133	ENSBTAP00000013077,ENSBTAP00000043502	TPM1,TPM2
Cellular component	down-regulated	GO:0005862	muscle thin filament tropomyosin	2	2	0.0016	ENSBTAP00000013077,ENSBTAP00000043502	TPM1,TPM2
		GO:0005884	actin filament	2	23	0.02	ENSBTAP00000013077,ENSBTAP00000043502	TPM1,TPM2
KEGG pathway	up-regulated	bta00380	Tryptophan metabolism	3	43	0.0142	ENSBTAP00000012827,ENSBTAP00000027941,ENSBTAP00000034061	AOX1,CAT,KMO
		bta00830	Retinol metabolism	3	54	0.0142	ENSBTAP00000009191,ENSBTAP00000012827,ENSBTAP00000015564	ADH6,AOX1,HSD17B6
		bta00982	Drug metabolism - cytochrome P450	3	55	0.0142	ENSBTAP00000009191,ENSBTAP00000011257,ENSBTAP00000012827	ADH6,AOX1,MGST1
		bta01100	Metabolic pathways	10	1230	0.0142	ENSBTAP00000006153,ENSBTAP00000006957,ENSBTAP00000007338,ENSBTAP00000009191,ENSBTAP00000012827,ENSBTAP00000012835,ENSBTAP00000015564,ENSBTAP00000029176,ENSBTAP00000034061,ENSBTAP00000044313	ADH6,AOX1,CYP7A1,DHCR24,DPYS,FBP1,GATM,HSD17B6,KMO,SC5D
		bta00100	Steroid biosynthesis	2	19	0.0179	ENSBTAP00000006153,ENSBTAP00000044313	DHCR24,SC5D

## Sheet: S6 Table
S6 Table. The correlation of differential expression mRNAs and differential expression lncRNAs
LncRNA ID	Gene ID	Gene symbol	Correlation coefficients value
ENSBTAT00000076705	ENSBTAG00000030683	-	0.948683
ENSBTAT00000076705	ENSBTAG00000014614	ACTA2	0.948683
ENSBTAT00000076705	ENSBTAG00000034189	ADH1C	0.948683
ENSBTAT00000076705	ENSBTAG00000034139	ADH4	0.948683
ENSBTAT00000076705	ENSBTAG00000006991	ADH6	0.948683
ENSBTAT00000068696	ENSBTAG00000000522	AHSG	0.948683
ENSBTAT00000068696	ENSBTAG00000008743	ALDH2	0.948683
ENSBTAT00000068696	ENSBTAG00000015358	ALDOB	0.948683
ENSBTAT00000068696	ENSBTAG00000005419	ABP1	0.948683
ENSBTAT00000076705	ENSBTAG00000009725	AOX1	0.948683
ENSBTAT00000068696	ENSBTAG00000019616	APCS	0.948683
ENSBTAT00000068696	ENSBTAG00000001915	APOH	0.948683
ENSBTAT00000068696	ENSBTAG00000008612	C1R	0.948683
ENSBTAT00000068696	ENSBTAG00000020980	CAT	0.948683
ENSBTAT00000068696	ENSBTAG00000025250	CCL3	0.948683
ENSBTAT00000076705	ENSBTAG00000015228	CD74	0.948683
ENSBTAT00000068696	ENSBTAG00000011021	CES1	0.948683
ENSBTAT00000068696	ENSBTAG00000034501	CFI	0.948683
ENSBTAT00000076705	ENSBTAG00000000085	CYP1A2	0.948683
ENSBTAT00000068696	ENSBTAG00000018365	CYP2E1	0.948683
ENSBTAT00000068696	ENSBTAG00000053645	CYP3A5	0.948683
ENSBTAT00000076705	ENSBTAG00000004688	DHCR24	0.948683
ENSBTAT00000068696	ENSBTAG00000021887	DPYS	0.948683
ENSBTAT00000076705	ENSBTAG00000009733	FBP1	0.948683
ENSBTAT00000068696	ENSBTAG00000016177	FGL1	0.948683
ENSBTAT00000068696	ENSBTAG00000005586	GATM	0.948683
ENSBTAT00000068696	ENSBTAG00000011720	HSD17B6	0.948683
ENSBTAT00000068696	ENSBTAG00000013066	IGF2	0.948683
ENSBTAT00000076705	ENSBTAG00000003994	IGFBP3	0.948683
ENSBTAT00000068696	ENSBTAG00000006599	INHBE	0.948683
ENSBTAT00000068696	ENSBTAG00000014075	ITIH2	0.948683
ENSBTAT00000068696	ENSBTAG00000012896	METTL7B	0.948683
ENSBTAT00000068696	ENSBTAG00000026666	MGC137014	0.948683
ENSBTAT00000068696	ENSBTAG00000018556	MGC137211	0.948683
ENSBTAT00000076705	ENSBTAG00000008541	MGST1	0.948683
ENSBTAT00000068696	ENSBTAG00000020979	NGFR	0.948683
ENSBTAT00000076705	ENSBTAG00000011934	PCK2	0.948683
ENSBTAT00000076705	ENSBTAG00000000442	RBP4	0.948683
ENSBTAT00000068696	ENSBTAG00000001392	RDH16	0.948683
ENSBTAT00000076705	ENSBTAG00000019612	RNASE4	0.948683
ENSBTAT00000076705	ENSBTAG00000019246	SC5D	0.948683
ENSBTAT00000068696	ENSBTAG00000054085	SELENOP	0.948683
ENSBTAT00000076705	ENSBTAG00000004362	SERPINC1	0.948683
ENSBTAT00000076705	ENSBTAG00000009705	SERPINF1	0.948683
ENSBTAT00000076705	ENSBTAG00000001881	SLC10A1	0.948683
ENSBTAT00000076705	ENSBTAG00000018854	SOD1	0.948683
ENSBTAT00000076705	ENSBTAG00000002030	SPP2	0.948683
ENSBTAT00000068696	ENSBTAG00000007273	TF	0.948683
ENSBTAT00000068696	ENSBTAG00000018588	TMBIM6	0.948683
ENSBTAT00000076705	ENSBTAG00000017246	UBB	0.948683
ENSBTAT00000068696	ENSBTAG00000043556	MT-CO2	-0.948683
ENSBTAT00000068696	ENSBTAG00000043550	MT-CYB	-0.948683
ENSBTAT00000068696	ENSBTAG00000043558	ND1	-0.948683
ENSBTAT00000068696	ENSBTAG00000043571	MT-ND2	-0.948683
ENSBTAT00000068696	ENSBTAG00000043563	ND5	-0.948683
ENSBTAT00000068696	ENSBTAG00000012638	S100A12	-0.948683
ENSBTAT00000068696	ENSBTAG00000006806	KRT17	-0.948683
ENSBTAT00000068696	ENSBTAG00000011473	MYL9	-0.948683
ENSBTAT00000068696	ENSBTAG00000011424	TPM2	-0.948683
ENSBTAT00000068696	ENSBTAG00000043570	-	-0.948683
ENSBTAT00000068696	ENSBTAG00000005373	TPM1	-0.948683
ENSBTAT00000068696	ENSBTAG00000007196	TAGLN	-0.948683
ENSBTAT00000076705	ENSBTAG00000015441	ACTG2	-0.948683
ENSBTAT00000068696	ENSBTAG00000016057	CSRP1	-0.948683
ENSBTAT00000068696	ENSBTAG00000002878	CHRD	-0.948683
ENSBTAT00000076705	ENSBTAG00000012683	SRRM2	-0.948683
ENSBTAT00000068696	ENSBTAG00000003033	GADD45G	-0.948683
ENSBTAT00000076705	ENSBTAG00000006608	GGT5	-0.948683
ENSBTAT00000068696	ENSBTAG00000021050	ECEL1	-0.948683
ENSBTAT00000068696	ENSBTAG00000012046	JUNB	-0.948683
ENSBTAT00000068696	ENSBTAG00000039425	KRT6A	-0.948683
ENSBTAT00000068696	ENSBTAG00000045822	C15H11orf96	-0.948683
ENSBTAT00000068696	ENSBTAG00000025462	GADD45B	-0.948683
ENSBTAT00000068696	ENSBTAG00000008573	ZFP36	-0.948683
ENSBTAT00000068696	ENSBTAG00000011752	SYNM	-0.948683
ENSBTAT00000068696	ENSBTAG00000019669	CD163	-0.948683
ENSBTAT00000068696	ENSBTAG00000020698	MTHFR	-0.948683
ENSBTAT00000068696	ENSBTAG00000006434	SYNPO2	-0.948683
ENSBTAT00000076705	ENSBTAG00000011400	DBN1	-0.948683
ENSBTAT00000068696	ENSBTAG00000006835	MCAM	-0.948683
ENSBTAT00000076705	ENSBTAG00000036116	-	-0.948683
ENSBTAT00000068696	ENSBTAG00000015978	ANXA1	-0.948683
ENSBTAT00000068696	ENSBTAG00000000575	TNC	-0.948683
ENSBTAT00000068696	ENSBTAG00000001835	GJA1	-0.948683
ENSBTAT00000068696	ENSBTAG00000008544	SALL1	-0.948683
ENSBTAT00000068696	ENSBTAG00000000711	NDRG1	-0.948683
ENSBTAT00000068696	ENSBTAG00000025450	SYNE2	-0.948683
ENSBTAT00000068696	ENSBTAG00000007689	LPIN1	-0.948683
ENSBTAT00000068696	ENSBTAG00000004625	PYGB	-0.948683
ENSBTAT00000068696	ENSBTAG00000011437	-	-0.948683
ENSBTAT00000068696	ENSBTAG00000016388	SLCO4A1	-0.948683
ENSBTAT00000068696	ENSBTAG00000021368	-	-0.948683
ENSBTAT00000068696	ENSBTAG00000046239	LCOR	-0.948683
ENSBTAT00000068696	ENSBTAG00000047425	-	-0.948683
ENSBTAT00000068696	ENSBTAG00000021164	SLMAP	-0.948683
ENSBTAT00000068696	ENSBTAG00000013004	ITIH5	-0.948683
ENSBTAT00000068696	ENSBTAG00000010934	RAE1	-0.948683
ENSBTAT00000068696	ENSBTAG00000052956	-	1
ENSBTAT00000076705	ENSBTAG00000054996	-	1
ENSBTAT00000076705	ENSBTAG00000049291	-	1
ENSBTAT00000076705	ENSBTAG00000038536	-	1
ENSBTAT00000076705	ENSBTAG00000050173	-	1
ENSBTAT00000076705	ENSBTAG00000003523	UGT2B15	1
ENSBTAT00000076705	ENSBTAG00000051761	-	1
ENSBTAT00000076705	ENSBTAG00000052862	-	1
ENSBTAT00000068696	ENSBTAG00000046220	HPRT1	1
ENSBTAT00000068696	ENSBTAG00000049074	-	1
ENSBTAT00000068696	ENSBTAG00000048488	-	1
ENSBTAT00000068696	ENSBTAG00000011511	-	1
ENSBTAT00000076705	ENSBTAG00000016337	ACOT13	1
ENSBTAT00000076705	ENSBTAG00000053910	C17orf58	1
ENSBTAT00000076705	ENSBTAG00000001348	COMMD8	1
ENSBTAT00000076705	ENSBTAG00000005287	CYP7A1	1
ENSBTAT00000068696	ENSBTAG00000009141	FAM210A	1
ENSBTAT00000076705	ENSBTAG00000015151	FOXN2	1
ENSBTAT00000068696	ENSBTAG00000021654	GAS2	1
ENSBTAT00000076705	ENSBTAG00000004398	IMMP2L	1
ENSBTAT00000076705	ENSBTAG00000016332	ING3	1
ENSBTAT00000068696	ENSBTAG00000014439	KMO	1
ENSBTAT00000068696	ENSBTAG00000012649	LSM8	1
ENSBTAT00000068696	ENSBTAG00000003876	MCU	1
ENSBTAT00000076705	ENSBTAG00000020198	METRN	1
ENSBTAT00000076705	ENSBTAG00000010875	MSX1	1
ENSBTAT00000076705	ENSBTAG00000003626	MYO3B	1
ENSBTAT00000076705	ENSBTAG00000006033	NDUFA1	1
ENSBTAT00000076705	ENSBTAG00000006013	NT5DC3	1
ENSBTAT00000068696	ENSBTAG00000031473	ORC2	1
ENSBTAT00000068696	ENSBTAG00000008909	PNPT1	1
ENSBTAT00000076705	ENSBTAG00000018420	POLG2	1
ENSBTAT00000076705	ENSBTAG00000004718	PUS7L	1
ENSBTAT00000068696	ENSBTAG00000003602	RBPJ	1
ENSBTAT00000068696	ENSBTAG00000055165	RF00045	1
ENSBTAT00000068696	ENSBTAG00000021282	SGCE	1
ENSBTAT00000068696	ENSBTAG00000001249	SULT1B1	1
ENSBTAT00000076705	ENSBTAG00000011952	SULT1E1	1
ENSBTAT00000068696	ENSBTAG00000019794	SYPL1	1
ENSBTAT00000068696	ENSBTAG00000027843	TCEAL8	1
ENSBTAT00000076705	ENSBTAG00000018386	TEFM	1
ENSBTAT00000076705	ENSBTAG00000020469	TMED8	1
ENSBTAT00000076705	ENSBTAG00000019238	TRMO	1
ENSBTAT00000076705	ENSBTAG00000005946	USP13	1

## Sheet: S7 Table
S7 Table.Function enrichment for differential expression genes related to lncRNAs from liver tissue in grass-fed vs grain-fed cattle
Categray	#term ID	term description	observed gene count	background gene count	false discovery rate	matching proteins in your network (IDs)	matching proteins in your network (labels)
Bioiological processes	GO:0006091	generation of precursor metabolites and energy	12	166	2.46e-06	ENSBTAP00000005770,ENSBTAP00000006069,ENSBTAP00000012827,ENSBTAP00000024467,ENSBTAP00000024509,ENSBTAP00000027941,ENSBTAP00000053145,ENSBTAP00000053148,ENSBTAP00000053151,ENSBTAP00000053152,ENSBTAP00000053160,ENSBTAP00000054283	ALDOB,AOX1,CAT,COX2,CYTB,IMMP2L,ND1,ND2,ND5,POLG2,PYGB,TEFM
	GO:0055114	oxidation-reduction process	16	442	2.82e-05	ENSBTAP00000005770,ENSBTAP00000006069,ENSBTAP00000007925,ENSBTAP00000011521,ENSBTAP00000012827,ENSBTAP00000015564,ENSBTAP00000024437,ENSBTAP00000024509,ENSBTAP00000027586,ENSBTAP00000027941,ENSBTAP00000032384,ENSBTAP00000053145,ENSBTAP00000053148,ENSBTAP00000053151,ENSBTAP00000053152,ENSBTAP00000053160	ALDH2,AOX1,CAT,COX2,CYP2E1,CYTB,HSD17B6,IMMP2L,MTHFR,ND1,ND2,ND5,NDUFA1,POLG2,PYGB,SOD1
	GO:0015980	energy derivation by oxidation of organic compounds	9	111	4.03e-05	ENSBTAP00000005770,ENSBTAP00000006069,ENSBTAP00000024509,ENSBTAP00000027941,ENSBTAP00000053145,ENSBTAP00000053148,ENSBTAP00000053151,ENSBTAP00000053152,ENSBTAP00000053160	CAT,COX2,CYTB,IMMP2L,ND1,ND2,ND5,POLG2,PYGB
	GO:0017144	drug metabolic process	12	246	4.03e-05	ENSBTAP00000001650,ENSBTAP00000007338,ENSBTAP00000011521,ENSBTAP00000012827,ENSBTAP00000024467,ENSBTAP00000027941,ENSBTAP00000032384,ENSBTAP00000053148,ENSBTAP00000053151,ENSBTAP00000053152,ENSBTAP00000053160,ENSBTAP00000054283	ALDH2,ALDOB,AOX1,CAT,COX2,CYTB,GATM,ND2,ND5,SOD1,SULT1B1,TEFM
	GO:0045333	cellular respiration	8	87	5.4e-05	ENSBTAP00000005770,ENSBTAP00000024509,ENSBTAP00000027941,ENSBTAP00000053145,ENSBTAP00000053148,ENSBTAP00000053151,ENSBTAP00000053152,ENSBTAP00000053160	CAT,COX2,CYTB,IMMP2L,ND1,ND2,ND5,POLG2
	GO:0009892	negative regulation of metabolic process	17	593	8.68e-05	ENSBTAP00000000673,ENSBTAP00000002398,ENSBTAP00000004696,ENSBTAP00000005713,ENSBTAP00000012804,ENSBTAP00000012835,ENSBTAP00000015987,ENSBTAP00000017372,ENSBTAP00000018701,ENSBTAP00000026133,ENSBTAP00000032384,ENSBTAP00000035305,ENSBTAP00000035670,ENSBTAP00000043666,ENSBTAP00000045691,ENSBTAP00000047769,ENSBTAP00000055077	AHSG,APCS,CCL3,FBP1,GADD45B,GJA1,IGF2,IGFBP3,ITIH2,ITIH5,JUNB,RBPJ,SERPINC1,SERPINF1,SOD1,TMBIM6,ZFP36
	GO:0010605	negative regulation of macromolecule metabolic process	16	541	0.00011	ENSBTAP00000000673,ENSBTAP00000002398,ENSBTAP00000004696,ENSBTAP00000005713,ENSBTAP00000012804,ENSBTAP00000012835,ENSBTAP00000015987,ENSBTAP00000017372,ENSBTAP00000018701,ENSBTAP00000026133,ENSBTAP00000035305,ENSBTAP00000035670,ENSBTAP00000043666,ENSBTAP00000045691,ENSBTAP00000047769,ENSBTAP00000055077	AHSG,APCS,CCL3,FBP1,GADD45B,GJA1,IGF2,IGFBP3,ITIH2,ITIH5,JUNB,RBPJ,SERPINC1,SERPINF1,TMBIM6,ZFP36
	GO:0050790	regulation of catalytic activity	16	548	0.00012	ENSBTAP00000000673,ENSBTAP00000003943,ENSBTAP00000005713,ENSBTAP00000012804,ENSBTAP00000017372,ENSBTAP00000018701,ENSBTAP00000021256,ENSBTAP00000024467,ENSBTAP00000026133,ENSBTAP00000032384,ENSBTAP00000035305,ENSBTAP00000035670,ENSBTAP00000043666,ENSBTAP00000045691,ENSBTAP00000047769,ENSBTAP00000055077	AHSG,ANXA1,APCS,CCL3,GADD45B,GADD45G,IGF2,IGFBP3,ITIH2,ITIH5,SERPINC1,SERPINF1,SOD1,TEFM,TMBIM6,ZFP36
	GO:0044281	small molecule metabolic process	17	622	0.00012	ENSBTAP00000001650,ENSBTAP00000007338,ENSBTAP00000011521,ENSBTAP00000012827,ENSBTAP00000012835,ENSBTAP00000017372,ENSBTAP00000024437,ENSBTAP00000024467,ENSBTAP00000024509,ENSBTAP00000027586,ENSBTAP00000027941,ENSBTAP00000045691,ENSBTAP00000053148,ENSBTAP00000053151,ENSBTAP00000053152,ENSBTAP00000053160,ENSBTAP00000054283	ALDH2,ALDOB,AOX1,CAT,COX2,CYP2E1,CYTB,FBP1,GATM,IGF2,ITIH5,MTHFR,ND2,ND5,POLG2,SULT1B1,TEFM
	GO:0001649	osteoblast differentiation	5	24	0.00017	ENSBTAP00000002398,ENSBTAP00000015987,ENSBTAP00000017372,ENSBTAP00000035305,ENSBTAP00000047769	CCL3,GJA1,IGF2,IGFBP3,JUNB
	GO:0043086	negative regulation of catalytic activity	10	213	0.00024	ENSBTAP00000000673,ENSBTAP00000005713,ENSBTAP00000012804,ENSBTAP00000018701,ENSBTAP00000021256,ENSBTAP00000026133,ENSBTAP00000035670,ENSBTAP00000043666,ENSBTAP00000045691,ENSBTAP00000055077	AHSG,ANXA1,APCS,GADD45B,ITIH2,ITIH5,SERPINC1,SERPINF1,TMBIM6,ZFP36
	GO:0022900	electron transport chain	7	86	0.0003	ENSBTAP00000005770,ENSBTAP00000012827,ENSBTAP00000024509,ENSBTAP00000053148,ENSBTAP00000053151,ENSBTAP00000053152,ENSBTAP00000053160	AOX1,COX2,CYTB,IMMP2L,ND2,ND5,POLG2
	GO:0044092	negative regulation of molecular function	11	275	0.0003	ENSBTAP00000000673,ENSBTAP00000005713,ENSBTAP00000012804,ENSBTAP00000018701,ENSBTAP00000021256,ENSBTAP00000026133,ENSBTAP00000027941,ENSBTAP00000035670,ENSBTAP00000043666,ENSBTAP00000045691,ENSBTAP00000055077	AHSG,ANXA1,APCS,CAT,GADD45B,ITIH2,ITIH5,SERPINC1,SERPINF1,TMBIM6,ZFP36
	GO:0022904	respiratory electron transport chain	6	56	0.00032	ENSBTAP00000005770,ENSBTAP00000024509,ENSBTAP00000053148,ENSBTAP00000053151,ENSBTAP00000053152,ENSBTAP00000053160	COX2,CYTB,IMMP2L,ND2,ND5,POLG2
	GO:0001503	ossification	6	57	0.00033	ENSBTAP00000000673,ENSBTAP00000002398,ENSBTAP00000015987,ENSBTAP00000017372,ENSBTAP00000035305,ENSBTAP00000047769	AHSG,CCL3,GJA1,IGF2,IGFBP3,JUNB
	GO:0009987	cellular process	49	4131	0.00035	ENSBTAP00000000950,ENSBTAP00000001650,ENSBTAP00000002398,ENSBTAP00000003943,ENSBTAP00000004696,ENSBTAP00000005770,ENSBTAP00000006069,ENSBTAP00000007338,ENSBTAP00000007925,ENSBTAP00000009469,ENSBTAP00000009564,ENSBTAP00000011257,ENSBTAP00000011521,ENSBTAP00000012804,ENSBTAP00000012827,ENSBTAP00000012835,ENSBTAP00000014447,ENSBTAP00000014523,ENSBTAP00000015862,ENSBTAP00000015987,ENSBTAP00000016780,…	ACTA2,ALDH2,ALDOB,ANXA1,AOX1,CAT,CCL3,COX2,CYP2E1,CYTB,FBP1,GADD45B,GADD45G,GATM,GJA1,IGF2,IGFBP3,IMMP2L,ITIH5,JUNB,LSM8,MGST1,MSX1,MTHFR,ND1,ND2,ND5,NDRG1,NDUFA1,ORC2,POLG2,PYGB,RAE1,RBPJ,RNASE4,S100A12,SERPINF1,SGCE,SOD1,SULT1B1,SULT1E1,TAGLN,TCEAL8,TEFM,TF,TMBIM6,TPM2,USP13,ZFP36
	GO:0051172	negative regulation of nitrogen compound metabolic process	14	494	0.00042	ENSBTAP00000000673,ENSBTAP00000004696,ENSBTAP00000005713,ENSBTAP00000012804,ENSBTAP00000012835,ENSBTAP00000015987,ENSBTAP00000017372,ENSBTAP00000018701,ENSBTAP00000026133,ENSBTAP00000035670,ENSBTAP00000043666,ENSBTAP00000045691,ENSBTAP00000047769,ENSBTAP00000055077	AHSG,APCS,FBP1,GADD45B,IGF2,IGFBP3,ITIH2,ITIH5,JUNB,RBPJ,SERPINC1,SERPINF1,TMBIM6,ZFP36
	GO:0006950	response to stress	18	834	0.00065	ENSBTAP00000000673,ENSBTAP00000002398,ENSBTAP00000003943,ENSBTAP00000004696,ENSBTAP00000005713,ENSBTAP00000005770,ENSBTAP00000021256,ENSBTAP00000024509,ENSBTAP00000026133,ENSBTAP00000026215,ENSBTAP00000027941,ENSBTAP00000032384,ENSBTAP00000035305,ENSBTAP00000035670,ENSBTAP00000043666,ENSBTAP00000053221,ENSBTAP00000055077,ENSBTAP00000056088	AHSG,ANXA1,APCS,CAT,CCL3,CD163,GADD45B,GADD45G,GJA1,IMMP2L,POLG2,RBPJ,S100A12,SERPINC1,SOD1,TMBIM6,USP13,ZFP36
	GO:0060255	regulation of macromolecule metabolic process	24	1381	0.00065	ENSBTAP00000000673,ENSBTAP00000002398,ENSBTAP00000003943,ENSBTAP00000004696,ENSBTAP00000005713,ENSBTAP00000012804,ENSBTAP00000012835,ENSBTAP00000014447,ENSBTAP00000015987,ENSBTAP00000017372,ENSBTAP00000018701,ENSBTAP00000019461,ENSBTAP00000024467,ENSBTAP00000026133,ENSBTAP00000027941,ENSBTAP00000032384,ENSBTAP00000035305,ENSBTAP00000035670,ENSBTAP00000043666,ENSBTAP00000045234,ENSBTAP00000045691,…	ACTA2,AHSG,APCS,CAT,CCL3,FBP1,GADD45B,GADD45G,GJA1,IGF2,IGFBP3,ITIH2,ITIH5,JUNB,MSX1,RBPJ,SERPINC1,SERPINF1,SOD1,TCEAL8,TEFM,TMBIM6,USP13,ZFP36
	GO:0031324	negative regulation of cellular metabolic process	14	527	0.00073	ENSBTAP00000000673,ENSBTAP00000004696,ENSBTAP00000005713,ENSBTAP00000012804,ENSBTAP00000012835,ENSBTAP00000015987,ENSBTAP00000017372,ENSBTAP00000018701,ENSBTAP00000026133,ENSBTAP00000035670,ENSBTAP00000043666,ENSBTAP00000045691,ENSBTAP00000047769,ENSBTAP00000055077	AHSG,APCS,FBP1,GADD45B,IGF2,IGFBP3,ITIH2,ITIH5,JUNB,RBPJ,SERPINC1,SERPINF1,TMBIM6,ZFP36
	GO:0051171	regulation of nitrogen compound metabolic process	23	1325	0.00092	ENSBTAP00000000673,ENSBTAP00000002398,ENSBTAP00000003943,ENSBTAP00000004696,ENSBTAP00000005713,ENSBTAP00000012804,ENSBTAP00000012835,ENSBTAP00000014447,ENSBTAP00000015987,ENSBTAP00000017372,ENSBTAP00000018701,ENSBTAP00000024467,ENSBTAP00000026133,ENSBTAP00000027941,ENSBTAP00000032384,ENSBTAP00000035305,ENSBTAP00000035670,ENSBTAP00000043666,ENSBTAP00000045234,ENSBTAP00000045691,ENSBTAP00000047769,…	AHSG,APCS,CAT,CCL3,FBP1,GADD45B,GADD45G,GJA1,IGF2,IGFBP3,ITIH2,ITIH5,JUNB,MSX1,RBPJ,SERPINC1,SERPINF1,SOD1,TCEAL8,TEFM,TMBIM6,USP13,ZFP36
	GO:0032501	multicellular organismal process	23	1333	0.00096	ENSBTAP00000000673,ENSBTAP00000000950,ENSBTAP00000002398,ENSBTAP00000002631,ENSBTAP00000003943,ENSBTAP00000004696,ENSBTAP00000005713,ENSBTAP00000005770,ENSBTAP00000007338,ENSBTAP00000008948,ENSBTAP00000012804,ENSBTAP00000014447,ENSBTAP00000015987,ENSBTAP00000017372,ENSBTAP00000019461,ENSBTAP00000024509,ENSBTAP00000028355,ENSBTAP00000032384,ENSBTAP00000035305,ENSBTAP00000035670,ENSBTAP00000043502,…	ACTA2,AHSG,CCL3,GADD45B,GADD45G,GATM,GJA1,IGF2,IGFBP3,IMMP2L,JUNB,KRT17,MSX1,NDRG1,POLG2,RBPJ,SERPINC1,SERPINF1,SGCE,SOD1,SPP2,TPM2,ZFP36
	GO:0048523	negative regulation of cellular process	19	971	0.0011	ENSBTAP00000000673,ENSBTAP00000002398,ENSBTAP00000004696,ENSBTAP00000005713,ENSBTAP00000012804,ENSBTAP00000012835,ENSBTAP00000015987,ENSBTAP00000017372,ENSBTAP00000018701,ENSBTAP00000021256,ENSBTAP00000026133,ENSBTAP00000027941,ENSBTAP00000032384,ENSBTAP00000035305,ENSBTAP00000035670,ENSBTAP00000043666,ENSBTAP00000045691,ENSBTAP00000047769,ENSBTAP00000055077	AHSG,ANXA1,APCS,CAT,CCL3,FBP1,GADD45B,GJA1,IGF2,IGFBP3,ITIH2,ITIH5,JUNB,RBPJ,SERPINC1,SERPINF1,SOD1,TMBIM6,ZFP36
	GO:0080090	regulation of primary metabolic process	23	1357	0.0012	ENSBTAP00000000673,ENSBTAP00000002398,ENSBTAP00000003943,ENSBTAP00000004696,ENSBTAP00000005713,ENSBTAP00000012804,ENSBTAP00000012835,ENSBTAP00000014447,ENSBTAP00000015987,ENSBTAP00000017372,ENSBTAP00000018701,ENSBTAP00000024467,ENSBTAP00000026133,ENSBTAP00000027941,ENSBTAP00000032384,ENSBTAP00000035305,ENSBTAP00000035670,ENSBTAP00000043666,ENSBTAP00000045234,ENSBTAP00000045691,ENSBTAP00000047769,…	AHSG,APCS,CAT,CCL3,FBP1,GADD45B,GADD45G,GJA1,IGF2,IGFBP3,ITIH2,ITIH5,JUNB,MSX1,RBPJ,SERPINC1,SERPINF1,SOD1,TCEAL8,TEFM,TMBIM6,USP13,ZFP36
	GO:0008152	metabolic process	37	2889	0.0012	ENSBTAP00000001650,ENSBTAP00000004696,ENSBTAP00000005770,ENSBTAP00000006069,ENSBTAP00000007338,ENSBTAP00000007925,ENSBTAP00000011521,ENSBTAP00000012827,ENSBTAP00000012835,ENSBTAP00000014447,ENSBTAP00000014523,ENSBTAP00000015564,ENSBTAP00000015862,ENSBTAP00000015987,ENSBTAP00000016780,ENSBTAP00000017372,ENSBTAP00000024437,ENSBTAP00000024467,ENSBTAP00000024509,ENSBTAP00000026127,ENSBTAP00000027586,…	ALDH2,ALDOB,AOX1,CAT,CCL3,COX2,CYP2E1,CYTB,FBP1,GATM,HSD17B6,IGF2,IGFBP3,IMMP2L,ITIH5,JUNB,LSM8,MSX1,MTHFR,ND1,ND2,ND5,NDUFA1,ORC2,POLG2,PYGB,RAE1,RBPJ,RNASE4,SOD1,SULT1B1,SULT1E1,TCEAL8,TEFM,TMBIM6,USP13,ZFP36
	GO:0006119	oxidative phosphorylation	5	49	0.0014	ENSBTAP00000024467,ENSBTAP00000053148,ENSBTAP00000053151,ENSBTAP00000053152,ENSBTAP00000053160	COX2,CYTB,ND2,ND5,TEFM
	GO:0051346	negative regulation of hydrolase activity	7	126	0.0014	ENSBTAP00000000673,ENSBTAP00000005713,ENSBTAP00000012804,ENSBTAP00000018701,ENSBTAP00000026133,ENSBTAP00000043666,ENSBTAP00000045691	AHSG,APCS,ITIH2,ITIH5,SERPINC1,SERPINF1,TMBIM6
	GO:0051246	regulation of protein metabolic process	15	670	0.0017	ENSBTAP00000000673,ENSBTAP00000002398,ENSBTAP00000003943,ENSBTAP00000005713,ENSBTAP00000012804,ENSBTAP00000017372,ENSBTAP00000018701,ENSBTAP00000026133,ENSBTAP00000032384,ENSBTAP00000035305,ENSBTAP00000035670,ENSBTAP00000045691,ENSBTAP00000047769,ENSBTAP00000053221,ENSBTAP00000055077	AHSG,APCS,CCL3,GADD45B,GADD45G,GJA1,IGF2,IGFBP3,ITIH2,ITIH5,SERPINC1,SERPINF1,SOD1,USP13,ZFP36
	GO:0065009	regulation of molecular function	17	844	0.0017	ENSBTAP00000000673,ENSBTAP00000003943,ENSBTAP00000005713,ENSBTAP00000012804,ENSBTAP00000017372,ENSBTAP00000018701,ENSBTAP00000021256,ENSBTAP00000024467,ENSBTAP00000026133,ENSBTAP00000027941,ENSBTAP00000032384,ENSBTAP00000035305,ENSBTAP00000035670,ENSBTAP00000043666,ENSBTAP00000045691,ENSBTAP00000047769,ENSBTAP00000055077	AHSG,ANXA1,APCS,CAT,CCL3,GADD45B,GADD45G,IGF2,IGFBP3,ITIH2,ITIH5,SERPINC1,SERPINF1,SOD1,TEFM,TMBIM6,ZFP36
	GO:0072521	purine-containing compound metabolic process	8	189	0.002	ENSBTAP00000001650,ENSBTAP00000012827,ENSBTAP00000024467,ENSBTAP00000053148,ENSBTAP00000053151,ENSBTAP00000053152,ENSBTAP00000053160,ENSBTAP00000054283	ALDOB,AOX1,COX2,CYTB,ND2,ND5,SULT1B1,TEFM
	GO:0045595	regulation of cell differentiation	10	310	0.002	ENSBTAP00000002398,ENSBTAP00000004696,ENSBTAP00000012804,ENSBTAP00000015987,ENSBTAP00000017372,ENSBTAP00000021256,ENSBTAP00000026133,ENSBTAP00000035305,ENSBTAP00000047769,ENSBTAP00000055077	ANXA1,APCS,CCL3,GJA1,IGF2,IGFBP3,JUNB,RBPJ,SERPINF1,ZFP36
	GO:0048856	anatomical structure development	19	1045	0.002	ENSBTAP00000000950,ENSBTAP00000001650,ENSBTAP00000002398,ENSBTAP00000003943,ENSBTAP00000004696,ENSBTAP00000005770,ENSBTAP00000007338,ENSBTAP00000008948,ENSBTAP00000009469,ENSBTAP00000012804,ENSBTAP00000014447,ENSBTAP00000015987,ENSBTAP00000017372,ENSBTAP00000019461,ENSBTAP00000024509,ENSBTAP00000032384,ENSBTAP00000035305,ENSBTAP00000035670,ENSBTAP00000055077	ACTA2,CCL3,GADD45B,GADD45G,GATM,GJA1,IGF2,IMMP2L,JUNB,KRT17,MSX1,NDRG1,POLG2,RBPJ,SERPINF1,SOD1,SULT1B1,TAGLN,ZFP36
	GO:0032502	developmental process	20	1138	0.002	ENSBTAP00000000950,ENSBTAP00000001650,ENSBTAP00000002398,ENSBTAP00000003943,ENSBTAP00000004696,ENSBTAP00000005770,ENSBTAP00000007338,ENSBTAP00000008948,ENSBTAP00000009469,ENSBTAP00000012804,ENSBTAP00000014447,ENSBTAP00000015987,ENSBTAP00000017372,ENSBTAP00000019461,ENSBTAP00000024509,ENSBTAP00000032384,ENSBTAP00000035305,ENSBTAP00000035670,ENSBTAP00000047769,ENSBTAP00000055077	ACTA2,CCL3,GADD45B,GADD45G,GATM,GJA1,IGF2,IGFBP3,IMMP2L,JUNB,KRT17,MSX1,NDRG1,POLG2,RBPJ,SERPINF1,SOD1,SULT1B1,TAGLN,ZFP36
	GO:0071704	organic substance metabolic process	34	2656	0.0021	ENSBTAP00000001650,ENSBTAP00000004696,ENSBTAP00000005770,ENSBTAP00000006069,ENSBTAP00000007338,ENSBTAP00000011521,ENSBTAP00000012827,ENSBTAP00000012835,ENSBTAP00000014447,ENSBTAP00000014523,ENSBTAP00000015564,ENSBTAP00000015862,ENSBTAP00000015987,ENSBTAP00000016780,ENSBTAP00000017372,ENSBTAP00000024437,ENSBTAP00000024467,ENSBTAP00000024509,ENSBTAP00000026127,ENSBTAP00000027586,ENSBTAP00000027941,…	ALDH2,ALDOB,AOX1,CAT,CCL3,COX2,CYP2E1,CYTB,FBP1,GATM,HSD17B6,IGF2,IGFBP3,IMMP2L,ITIH5,JUNB,LSM8,MSX1,MTHFR,ND2,ND5,ORC2,POLG2,PYGB,RAE1,RBPJ,RNASE4,SOD1,SULT1B1,SULT1E1,TCEAL8,TEFM,USP13,ZFP36
	GO:0044237	cellular metabolic process	33	2565	0.0025	ENSBTAP00000001650,ENSBTAP00000004696,ENSBTAP00000005770,ENSBTAP00000006069,ENSBTAP00000007338,ENSBTAP00000011521,ENSBTAP00000012827,ENSBTAP00000012835,ENSBTAP00000014447,ENSBTAP00000015862,ENSBTAP00000015987,ENSBTAP00000016780,ENSBTAP00000024437,ENSBTAP00000024467,ENSBTAP00000024509,ENSBTAP00000026127,ENSBTAP00000027586,ENSBTAP00000027941,ENSBTAP00000032384,ENSBTAP00000035305,ENSBTAP00000042074,…	ALDH2,ALDOB,AOX1,CAT,CCL3,COX2,CYP2E1,CYTB,FBP1,GATM,IGFBP3,IMMP2L,ITIH5,JUNB,LSM8,MSX1,MTHFR,ND1,ND2,ND5,ORC2,POLG2,PYGB,RBPJ,RNASE4,SOD1,SULT1B1,SULT1E1,TCEAL8,TEFM,TMBIM6,USP13,ZFP36
	GO:0050896	response to stimulus	26	1787	0.0026	ENSBTAP00000000673,ENSBTAP00000000950,ENSBTAP00000001650,ENSBTAP00000002398,ENSBTAP00000003943,ENSBTAP00000004696,ENSBTAP00000005713,ENSBTAP00000005770,ENSBTAP00000007338,ENSBTAP00000012835,ENSBTAP00000014523,ENSBTAP00000015987,ENSBTAP00000017372,ENSBTAP00000021256,ENSBTAP00000024509,ENSBTAP00000026133,ENSBTAP00000026215,ENSBTAP00000027941,ENSBTAP00000032384,ENSBTAP00000035305,ENSBTAP00000035670,…	AHSG,ANXA1,APCS,CAT,CCL3,CD163,FBP1,GADD45B,GADD45G,GATM,GJA1,IGF2,IGFBP3,IMMP2L,JUNB,NDRG1,POLG2,RAE1,RBPJ,S100A12,SERPINC1,SOD1,SULT1B1,TMBIM6,USP13,ZFP36
	GO:0031323	regulation of cellular metabolic process	22	1376	0.0028	ENSBTAP00000000673,ENSBTAP00000003943,ENSBTAP00000004696,ENSBTAP00000005713,ENSBTAP00000012804,ENSBTAP00000012835,ENSBTAP00000014447,ENSBTAP00000015987,ENSBTAP00000017372,ENSBTAP00000018701,ENSBTAP00000024467,ENSBTAP00000026133,ENSBTAP00000027941,ENSBTAP00000032384,ENSBTAP00000035305,ENSBTAP00000035670,ENSBTAP00000043666,ENSBTAP00000045234,ENSBTAP00000045691,ENSBTAP00000047769,ENSBTAP00000053221,…	AHSG,APCS,CAT,CCL3,FBP1,GADD45B,GADD45G,IGF2,IGFBP3,ITIH2,ITIH5,JUNB,MSX1,RBPJ,SERPINC1,SERPINF1,SOD1,TCEAL8,TEFM,TMBIM6,USP13,ZFP36
	GO:0002274	myeloid leukocyte activation	4	32	0.0032	ENSBTAP00000000950,ENSBTAP00000004696,ENSBTAP00000035305,ENSBTAP00000056088	CCL3,NDRG1,RBPJ,S100A12
	GO:0043410	positive regulation of MAPK cascade	6	106	0.0032	ENSBTAP00000003943,ENSBTAP00000017372,ENSBTAP00000032384,ENSBTAP00000035305,ENSBTAP00000035670,ENSBTAP00000047769	CCL3,GADD45B,GADD45G,IGF2,IGFBP3,SOD1
	GO:0046034	ATP metabolic process	6	105	0.0032	ENSBTAP00000024467,ENSBTAP00000053148,ENSBTAP00000053151,ENSBTAP00000053152,ENSBTAP00000053160,ENSBTAP00000054283	ALDOB,COX2,CYTB,ND2,ND5,TEFM
	GO:1902533	positive regulation of intracellular signal transduction	8	213	0.0033	ENSBTAP00000002398,ENSBTAP00000003943,ENSBTAP00000017372,ENSBTAP00000027941,ENSBTAP00000032384,ENSBTAP00000035305,ENSBTAP00000035670,ENSBTAP00000047769	CAT,CCL3,GADD45B,GADD45G,GJA1,IGF2,IGFBP3,SOD1
	GO:0050793	regulation of developmental process	12	496	0.0036	ENSBTAP00000000673,ENSBTAP00000002398,ENSBTAP00000004696,ENSBTAP00000012804,ENSBTAP00000015987,ENSBTAP00000017372,ENSBTAP00000021256,ENSBTAP00000026133,ENSBTAP00000032384,ENSBTAP00000035305,ENSBTAP00000047769,ENSBTAP00000055077	AHSG,ANXA1,APCS,CCL3,GJA1,IGF2,IGFBP3,JUNB,RBPJ,SERPINF1,SOD1,ZFP36
	GO:1903707	negative regulation of hemopoiesis	4	34	0.0037	ENSBTAP00000021256,ENSBTAP00000026133,ENSBTAP00000035305,ENSBTAP00000055077	ANXA1,APCS,CCL3,ZFP36
	GO:0048869	cellular developmental process	15	748	0.0037	ENSBTAP00000000950,ENSBTAP00000001650,ENSBTAP00000002398,ENSBTAP00000003943,ENSBTAP00000004696,ENSBTAP00000009469,ENSBTAP00000012804,ENSBTAP00000015987,ENSBTAP00000017372,ENSBTAP00000019461,ENSBTAP00000024509,ENSBTAP00000032384,ENSBTAP00000035305,ENSBTAP00000035670,ENSBTAP00000047769	ACTA2,CCL3,GADD45B,GADD45G,GJA1,IGF2,IGFBP3,JUNB,NDRG1,POLG2,RBPJ,SERPINF1,SOD1,SULT1B1,TAGLN
	GO:0051248	negative regulation of protein metabolic process	9	285	0.0039	ENSBTAP00000000673,ENSBTAP00000005713,ENSBTAP00000012804,ENSBTAP00000018701,ENSBTAP00000026133,ENSBTAP00000035670,ENSBTAP00000045691,ENSBTAP00000047769,ENSBTAP00000055077	AHSG,APCS,GADD45B,IGFBP3,ITIH2,ITIH5,SERPINC1,SERPINF1,ZFP36
	GO:1901360	organic cyclic compound metabolic process	21	1331	0.004	ENSBTAP00000001650,ENSBTAP00000004696,ENSBTAP00000012827,ENSBTAP00000014447,ENSBTAP00000015564,ENSBTAP00000015862,ENSBTAP00000015987,ENSBTAP00000016780,ENSBTAP00000024467,ENSBTAP00000024509,ENSBTAP00000026127,ENSBTAP00000027586,ENSBTAP00000027941,ENSBTAP00000042074,ENSBTAP00000045234,ENSBTAP00000053148,ENSBTAP00000053151,ENSBTAP00000053152,ENSBTAP00000053160,ENSBTAP00000054283,ENSBTAP00000055077	ALDOB,AOX1,CAT,COX2,CYTB,HSD17B6,JUNB,LSM8,MSX1,MTHFR,ND2,ND5,ORC2,POLG2,RBPJ,RNASE4,SULT1B1,SULT1E1,TCEAL8,TEFM,ZFP36
	GO:0007275	multicellular organism development	17	944	0.0041	ENSBTAP00000000950,ENSBTAP00000002398,ENSBTAP00000003943,ENSBTAP00000004696,ENSBTAP00000005770,ENSBTAP00000007338,ENSBTAP00000008948,ENSBTAP00000012804,ENSBTAP00000014447,ENSBTAP00000015987,ENSBTAP00000017372,ENSBTAP00000019461,ENSBTAP00000024509,ENSBTAP00000032384,ENSBTAP00000035305,ENSBTAP00000035670,ENSBTAP00000055077	ACTA2,CCL3,GADD45B,GADD45G,GATM,GJA1,IGF2,IMMP2L,JUNB,KRT17,MSX1,NDRG1,POLG2,RBPJ,SERPINF1,SOD1,ZFP36
	GO:0009150	purine ribonucleotide metabolic process	7	169	0.0044	ENSBTAP00000001650,ENSBTAP00000024467,ENSBTAP00000053148,ENSBTAP00000053151,ENSBTAP00000053152,ENSBTAP00000053160,ENSBTAP00000054283	ALDOB,COX2,CYTB,ND2,ND5,SULT1B1,TEFM
	GO:0016310	phosphorylation	9	292	0.0044	ENSBTAP00000024467,ENSBTAP00000035305,ENSBTAP00000047769,ENSBTAP00000053148,ENSBTAP00000053151,ENSBTAP00000053152,ENSBTAP00000053160,ENSBTAP00000054283,ENSBTAP00000055077	ALDOB,CCL3,COX2,CYTB,IGFBP3,ND2,ND5,TEFM,ZFP36
	GO:0048568	embryonic organ development	5	74	0.0045	ENSBTAP00000002398,ENSBTAP00000004696,ENSBTAP00000015987,ENSBTAP00000017372,ENSBTAP00000032384	GJA1,IGF2,JUNB,RBPJ,SOD1
	GO:0045597	positive regulation of cell differentiation	7	172	0.0045	ENSBTAP00000002398,ENSBTAP00000004696,ENSBTAP00000012804,ENSBTAP00000015987,ENSBTAP00000021256,ENSBTAP00000047769,ENSBTAP00000055077	ANXA1,GJA1,IGFBP3,JUNB,RBPJ,SERPINF1,ZFP36
	GO:0017001	antibiotic catabolic process	3	14	0.0046	ENSBTAP00000001650,ENSBTAP00000011521,ENSBTAP00000027941	ALDH2,CAT,SULT1B1
	GO:0001701	in utero embryonic development	5	75	0.0046	ENSBTAP00000002398,ENSBTAP00000004696,ENSBTAP00000015987,ENSBTAP00000017372,ENSBTAP00000024509	GJA1,IGF2,JUNB,POLG2,RBPJ
	GO:0051241	negative regulation of multicellular organismal process	8	235	0.0046	ENSBTAP00000000673,ENSBTAP00000004696,ENSBTAP00000012804,ENSBTAP00000021256,ENSBTAP00000026133,ENSBTAP00000032384,ENSBTAP00000035305,ENSBTAP00000055077	AHSG,ANXA1,APCS,CCL3,RBPJ,SERPINF1,SOD1,ZFP36
	GO:0048608	reproductive structure development	5	77	0.0048	ENSBTAP00000004696,ENSBTAP00000005770,ENSBTAP00000015987,ENSBTAP00000017372,ENSBTAP00000032384	IGF2,IMMP2L,JUNB,RBPJ,SOD1
	GO:0009167	purine ribonucleoside monophosphate metabolic process	6	123	0.0048	ENSBTAP00000024467,ENSBTAP00000053148,ENSBTAP00000053151,ENSBTAP00000053152,ENSBTAP00000053160,ENSBTAP00000054283	ALDOB,COX2,CYTB,ND2,ND5,TEFM
	GO:0051093	negative regulation of developmental process	7	177	0.0048	ENSBTAP00000000673,ENSBTAP00000004696,ENSBTAP00000012804,ENSBTAP00000021256,ENSBTAP00000026133,ENSBTAP00000035305,ENSBTAP00000055077	AHSG,ANXA1,APCS,CCL3,RBPJ,SERPINF1,ZFP36
	GO:0051336	regulation of hydrolase activity	9	306	0.0048	ENSBTAP00000000673,ENSBTAP00000005713,ENSBTAP00000012804,ENSBTAP00000018701,ENSBTAP00000026133,ENSBTAP00000035305,ENSBTAP00000043666,ENSBTAP00000045691,ENSBTAP00000047769	AHSG,APCS,CCL3,IGFBP3,ITIH2,ITIH5,SERPINC1,SERPINF1,TMBIM6
	GO:1902531	regulation of intracellular signal transduction	10	380	0.0048	ENSBTAP00000002398,ENSBTAP00000003943,ENSBTAP00000012835,ENSBTAP00000017372,ENSBTAP00000027941,ENSBTAP00000032384,ENSBTAP00000035305,ENSBTAP00000035670,ENSBTAP00000043666,ENSBTAP00000047769	CAT,CCL3,FBP1,GADD45B,GADD45G,GJA1,IGF2,IGFBP3,SOD1,TMBIM6
	GO:0042221	response to chemical	15	802	0.0049	ENSBTAP00000001650,ENSBTAP00000002398,ENSBTAP00000004696,ENSBTAP00000012835,ENSBTAP00000014523,ENSBTAP00000015987,ENSBTAP00000017372,ENSBTAP00000021256,ENSBTAP00000027941,ENSBTAP00000032384,ENSBTAP00000035305,ENSBTAP00000043666,ENSBTAP00000047769,ENSBTAP00000053221,ENSBTAP00000055077	ANXA1,CAT,CCL3,FBP1,GJA1,IGF2,IGFBP3,JUNB,RAE1,RBPJ,SOD1,SULT1B1,TMBIM6,USP13,ZFP36
	GO:0044238	primary metabolic process	31	2516	0.005	ENSBTAP00000001650,ENSBTAP00000004696,ENSBTAP00000005770,ENSBTAP00000006069,ENSBTAP00000007338,ENSBTAP00000012827,ENSBTAP00000012835,ENSBTAP00000014447,ENSBTAP00000015564,ENSBTAP00000015862,ENSBTAP00000015987,ENSBTAP00000016780,ENSBTAP00000017372,ENSBTAP00000024437,ENSBTAP00000024467,ENSBTAP00000024509,ENSBTAP00000026127,ENSBTAP00000027586,ENSBTAP00000027941,ENSBTAP00000032384,ENSBTAP00000035305,…	ALDOB,AOX1,CAT,CCL3,COX2,CYP2E1,CYTB,FBP1,GATM,HSD17B6,IGF2,IGFBP3,IMMP2L,JUNB,LSM8,MSX1,MTHFR,ND2,ND5,ORC2,POLG2,PYGB,RBPJ,RNASE4,SOD1,SULT1B1,SULT1E1,TCEAL8,TEFM,USP13,ZFP36
	GO:0032287	peripheral nervous system myelin maintenance	2	2	0.0053	ENSBTAP00000000950,ENSBTAP00000032384	NDRG1,SOD1
	GO:0042773	ATP synthesis coupled electron transport	4	45	0.0053	ENSBTAP00000053148,ENSBTAP00000053151,ENSBTAP00000053152,ENSBTAP00000053160	COX2,CYTB,ND2,ND5
	GO:0010951	negative regulation of endopeptidase activity	5	82	0.0053	ENSBTAP00000000673,ENSBTAP00000005713,ENSBTAP00000012804,ENSBTAP00000018701,ENSBTAP00000045691	AHSG,ITIH2,ITIH5,SERPINC1,SERPINF1
	GO:0055086	nucleobase-containing small molecule metabolic process	8	249	0.0053	ENSBTAP00000001650,ENSBTAP00000012827,ENSBTAP00000024467,ENSBTAP00000053148,ENSBTAP00000053151,ENSBTAP00000053152,ENSBTAP00000053160,ENSBTAP00000054283	ALDOB,AOX1,COX2,CYTB,ND2,ND5,SULT1B1,TEFM
	GO:0009967	positive regulation of signal transduction	9	318	0.0053	ENSBTAP00000002398,ENSBTAP00000003943,ENSBTAP00000004696,ENSBTAP00000017372,ENSBTAP00000027941,ENSBTAP00000032384,ENSBTAP00000035305,ENSBTAP00000035670,ENSBTAP00000047769	CAT,CCL3,GADD45B,GADD45G,GJA1,IGF2,IGFBP3,RBPJ,SOD1
	GO:0042127	regulation of cell population proliferation	9	318	0.0053	ENSBTAP00000000950,ENSBTAP00000002398,ENSBTAP00000004696,ENSBTAP00000012804,ENSBTAP00000015987,ENSBTAP00000017372,ENSBTAP00000021256,ENSBTAP00000047769,ENSBTAP00000055077	ANXA1,GJA1,IGF2,IGFBP3,JUNB,NDRG1,RBPJ,SERPINF1,ZFP36
	GO:0048584	positive regulation of response to stimulus	11	471	0.0053	ENSBTAP00000002398,ENSBTAP00000003943,ENSBTAP00000004696,ENSBTAP00000017372,ENSBTAP00000021256,ENSBTAP00000027941,ENSBTAP00000032384,ENSBTAP00000035305,ENSBTAP00000035670,ENSBTAP00000047769,ENSBTAP00000053221	ANXA1,CAT,CCL3,GADD45B,GADD45G,GJA1,IGF2,IGFBP3,RBPJ,SOD1,USP13
	GO:0032268	regulation of cellular protein metabolic process	13	632	0.0053	ENSBTAP00000000673,ENSBTAP00000003943,ENSBTAP00000005713,ENSBTAP00000012804,ENSBTAP00000017372,ENSBTAP00000018701,ENSBTAP00000032384,ENSBTAP00000035305,ENSBTAP00000035670,ENSBTAP00000045691,ENSBTAP00000047769,ENSBTAP00000053221,ENSBTAP00000055077	AHSG,CCL3,GADD45B,GADD45G,IGF2,IGFBP3,ITIH2,ITIH5,SERPINC1,SERPINF1,SOD1,USP13,ZFP36
	GO:0030154	cell differentiation	14	727	0.0053	ENSBTAP00000000950,ENSBTAP00000001650,ENSBTAP00000002398,ENSBTAP00000003943,ENSBTAP00000004696,ENSBTAP00000009469,ENSBTAP00000012804,ENSBTAP00000015987,ENSBTAP00000017372,ENSBTAP00000019461,ENSBTAP00000032384,ENSBTAP00000035305,ENSBTAP00000035670,ENSBTAP00000047769	ACTA2,CCL3,GADD45B,GADD45G,GJA1,IGF2,IGFBP3,JUNB,NDRG1,RBPJ,SERPINF1,SOD1,SULT1B1,TAGLN
	GO:0070887	cellular response to chemical stimulus	12	557	0.0054	ENSBTAP00000001650,ENSBTAP00000004696,ENSBTAP00000012835,ENSBTAP00000014523,ENSBTAP00000015987,ENSBTAP00000017372,ENSBTAP00000021256,ENSBTAP00000027941,ENSBTAP00000032384,ENSBTAP00000035305,ENSBTAP00000043666,ENSBTAP00000055077	ANXA1,CAT,CCL3,FBP1,IGF2,JUNB,RAE1,RBPJ,SOD1,SULT1B1,TMBIM6,ZFP36
	GO:0006954	inflammatory response	6	136	0.0057	ENSBTAP00000000673,ENSBTAP00000004696,ENSBTAP00000021256,ENSBTAP00000026215,ENSBTAP00000035305,ENSBTAP00000056088	AHSG,ANXA1,CCL3,CD163,RBPJ,S100A12
	GO:0016999	antibiotic metabolic process	4	47	0.0059	ENSBTAP00000001650,ENSBTAP00000011521,ENSBTAP00000027941,ENSBTAP00000032384	ALDH2,CAT,SOD1,SULT1B1
	GO:0051094	positive regulation of developmental process	8	259	0.0059	ENSBTAP00000002398,ENSBTAP00000004696,ENSBTAP00000012804,ENSBTAP00000015987,ENSBTAP00000017372,ENSBTAP00000021256,ENSBTAP00000047769,ENSBTAP00000055077	ANXA1,GJA1,IGF2,IGFBP3,JUNB,RBPJ,SERPINF1,ZFP36
	GO:0002683	negative regulation of immune system process	5	89	0.0063	ENSBTAP00000021256,ENSBTAP00000026133,ENSBTAP00000035305,ENSBTAP00000043666,ENSBTAP00000055077	ANXA1,APCS,CCL3,TMBIM6,ZFP36
	GO:0080134	regulation of response to stress	8	269	0.0073	ENSBTAP00000000673,ENSBTAP00000003943,ENSBTAP00000005713,ENSBTAP00000021256,ENSBTAP00000035305,ENSBTAP00000035670,ENSBTAP00000043666,ENSBTAP00000053221	AHSG,ANXA1,CCL3,GADD45B,GADD45G,SERPINC1,TMBIM6,USP13
	GO:0048525	negative regulation of viral process	3	21	0.0081	ENSBTAP00000026133,ENSBTAP00000035305,ENSBTAP00000055077	APCS,CCL3,ZFP36
	GO:0040008	regulation of growth	6	147	0.0081	ENSBTAP00000002398,ENSBTAP00000004696,ENSBTAP00000012835,ENSBTAP00000017372,ENSBTAP00000032384,ENSBTAP00000047769	FBP1,GJA1,IGF2,IGFBP3,RBPJ,SOD1
	GO:0032269	negative regulation of cellular protein metabolic process	8	274	0.0081	ENSBTAP00000000673,ENSBTAP00000005713,ENSBTAP00000012804,ENSBTAP00000018701,ENSBTAP00000035670,ENSBTAP00000045691,ENSBTAP00000047769,ENSBTAP00000055077	AHSG,GADD45B,IGFBP3,ITIH2,ITIH5,SERPINC1,SERPINF1,ZFP36
	GO:1901135	carbohydrate derivative metabolic process	9	346	0.0081	ENSBTAP00000001650,ENSBTAP00000012835,ENSBTAP00000024467,ENSBTAP00000045691,ENSBTAP00000053148,ENSBTAP00000053151,ENSBTAP00000053152,ENSBTAP00000053160,ENSBTAP00000054283	ALDOB,COX2,CYTB,FBP1,ITIH5,ND2,ND5,SULT1B1,TEFM
	GO:0010941	regulation of cell death	9	351	0.0084	ENSBTAP00000003943,ENSBTAP00000015987,ENSBTAP00000027941,ENSBTAP00000032384,ENSBTAP00000035305,ENSBTAP00000035670,ENSBTAP00000043666,ENSBTAP00000047769,ENSBTAP00000055077	CAT,CCL3,GADD45B,GADD45G,IGFBP3,JUNB,SOD1,TMBIM6,ZFP36
	GO:0001892	embryonic placenta development	3	22	0.0089	ENSBTAP00000004696,ENSBTAP00000015987,ENSBTAP00000017372	IGF2,JUNB,RBPJ
	GO:0010906	regulation of glucose metabolic process	3	22	0.0089	ENSBTAP00000012835,ENSBTAP00000017372,ENSBTAP00000047769	FBP1,IGF2,IGFBP3
	GO:1901700	response to oxygen-containing compound	8	281	0.0089	ENSBTAP00000015987,ENSBTAP00000017372,ENSBTAP00000027941,ENSBTAP00000032384,ENSBTAP00000035305,ENSBTAP00000043666,ENSBTAP00000047769,ENSBTAP00000055077	CAT,CCL3,IGF2,IGFBP3,JUNB,SOD1,TMBIM6,ZFP36
	GO:0003012	muscle system process	4	55	0.009	ENSBTAP00000007338,ENSBTAP00000028355,ENSBTAP00000032384,ENSBTAP00000043502	GATM,SGCE,SOD1,TPM2
	GO:0030855	epithelial cell differentiation	5	101	0.0094	ENSBTAP00000001650,ENSBTAP00000002398,ENSBTAP00000004696,ENSBTAP00000009469,ENSBTAP00000032384	GJA1,RBPJ,SOD1,SULT1B1,TAGLN
	GO:0006068	ethanol catabolic process	2	4	0.0095	ENSBTAP00000001650,ENSBTAP00000011521	ALDH2,SULT1B1
	GO:1902106	negative regulation of leukocyte differentiation	3	23	0.0095	ENSBTAP00000021256,ENSBTAP00000026133,ENSBTAP00000035305	ANXA1,APCS,CCL3
	GO:0045638	negative regulation of myeloid cell differentiation	3	24	0.0099	ENSBTAP00000026133,ENSBTAP00000035305,ENSBTAP00000055077	APCS,CCL3,ZFP36
	GO:0006575	cellular modified amino acid metabolic process	4	58	0.0099	ENSBTAP00000001650,ENSBTAP00000007338,ENSBTAP00000027586,ENSBTAP00000032384	GATM,MTHFR,SOD1,SULT1B1
	GO:0008202	steroid metabolic process	4	58	0.0099	ENSBTAP00000001650,ENSBTAP00000015564,ENSBTAP00000015862,ENSBTAP00000027941	CAT,HSD17B6,SULT1B1,SULT1E1
	GO:0048583	regulation of response to stimulus	15	903	0.0103	ENSBTAP00000000673,ENSBTAP00000002398,ENSBTAP00000003943,ENSBTAP00000004696,ENSBTAP00000005713,ENSBTAP00000012835,ENSBTAP00000017372,ENSBTAP00000021256,ENSBTAP00000027941,ENSBTAP00000032384,ENSBTAP00000035305,ENSBTAP00000035670,ENSBTAP00000043666,ENSBTAP00000047769,ENSBTAP00000053221	AHSG,ANXA1,CAT,CCL3,FBP1,GADD45B,GADD45G,GJA1,IGF2,IGFBP3,RBPJ,SERPINC1,SOD1,TMBIM6,USP13
	GO:0032147	activation of protein kinase activity	4	61	0.0114	ENSBTAP00000003943,ENSBTAP00000017372,ENSBTAP00000032384,ENSBTAP00000035670	GADD45B,GADD45G,IGF2,SOD1
	GO:0000185	activation of MAPKKK activity	2	5	0.0121	ENSBTAP00000003943,ENSBTAP00000035670	GADD45B,GADD45G
	GO:0006067	ethanol metabolic process	2	5	0.0121	ENSBTAP00000001650,ENSBTAP00000011521	ALDH2,SULT1B1
	GO:0042491	inner ear auditory receptor cell differentiation	2	5	0.0121	ENSBTAP00000004696,ENSBTAP00000032384	RBPJ,SOD1
	GO:0060716	labyrinthine layer blood vessel development	2	5	0.0121	ENSBTAP00000004696,ENSBTAP00000015987	JUNB,RBPJ
	GO:0009790	embryo development	6	169	0.0121	ENSBTAP00000002398,ENSBTAP00000004696,ENSBTAP00000015987,ENSBTAP00000017372,ENSBTAP00000024509,ENSBTAP00000032384	GJA1,IGF2,JUNB,POLG2,RBPJ,SOD1
	GO:0006796	phosphate-containing compound metabolic process	11	553	0.0124	ENSBTAP00000001650,ENSBTAP00000012835,ENSBTAP00000024467,ENSBTAP00000035305,ENSBTAP00000047769,ENSBTAP00000053148,ENSBTAP00000053151,ENSBTAP00000053152,ENSBTAP00000053160,ENSBTAP00000054283,ENSBTAP00000055077	ALDOB,CCL3,COX2,CYTB,FBP1,IGFBP3,ND2,ND5,SULT1B1,TEFM,ZFP36
	GO:0042493	response to drug	6	172	0.0128	ENSBTAP00000002398,ENSBTAP00000012835,ENSBTAP00000015987,ENSBTAP00000027941,ENSBTAP00000032384,ENSBTAP00000043666	CAT,FBP1,GJA1,JUNB,SOD1,TMBIM6
	GO:0072593	reactive oxygen species metabolic process	3	28	0.0129	ENSBTAP00000005770,ENSBTAP00000027941,ENSBTAP00000032384	CAT,IMMP2L,SOD1
	GO:0009888	tissue development	8	312	0.0129	ENSBTAP00000001650,ENSBTAP00000002398,ENSBTAP00000004696,ENSBTAP00000008948,ENSBTAP00000009469,ENSBTAP00000015987,ENSBTAP00000019461,ENSBTAP00000032384	ACTA2,GJA1,JUNB,KRT17,RBPJ,SOD1,SULT1B1,TAGLN
	GO:0045596	negative regulation of cell differentiation	5	116	0.0133	ENSBTAP00000004696,ENSBTAP00000021256,ENSBTAP00000026133,ENSBTAP00000035305,ENSBTAP00000055077	ANXA1,APCS,CCL3,RBPJ,ZFP36
	GO:0010629	negative regulation of gene expression	8	314	0.0133	ENSBTAP00000002398,ENSBTAP00000004696,ENSBTAP00000012835,ENSBTAP00000015987,ENSBTAP00000017372,ENSBTAP00000035305,ENSBTAP00000043666,ENSBTAP00000055077	CCL3,FBP1,GJA1,IGF2,JUNB,RBPJ,TMBIM6,ZFP36
	GO:0071902	positive regulation of protein serine/threonine kinase activity	4	68	0.0144	ENSBTAP00000003943,ENSBTAP00000017372,ENSBTAP00000032384,ENSBTAP00000035670	GADD45B,GADD45G,IGF2,SOD1
	GO:0046483	heterocycle metabolic process	18	1260	0.0144	ENSBTAP00000001650,ENSBTAP00000004696,ENSBTAP00000012827,ENSBTAP00000014447,ENSBTAP00000015987,ENSBTAP00000016780,ENSBTAP00000024467,ENSBTAP00000024509,ENSBTAP00000026127,ENSBTAP00000027586,ENSBTAP00000042074,ENSBTAP00000045234,ENSBTAP00000053148,ENSBTAP00000053151,ENSBTAP00000053152,ENSBTAP00000053160,ENSBTAP00000054283,ENSBTAP00000055077	ALDOB,AOX1,COX2,CYTB,JUNB,LSM8,MSX1,MTHFR,ND2,ND5,ORC2,POLG2,RBPJ,RNASE4,SULT1B1,TCEAL8,TEFM,ZFP36
	GO:0060429	epithelium development	6	179	0.0146	ENSBTAP00000001650,ENSBTAP00000002398,ENSBTAP00000004696,ENSBTAP00000008948,ENSBTAP00000009469,ENSBTAP00000032384	GJA1,KRT17,RBPJ,SOD1,SULT1B1,TAGLN
	GO:0048771	tissue remodeling	3	30	0.0147	ENSBTAP00000002398,ENSBTAP00000002631,ENSBTAP00000004696	GJA1,RBPJ,SPP2
	GO:0034641	cellular nitrogen compound metabolic process	20	1489	0.0152	ENSBTAP00000001650,ENSBTAP00000004696,ENSBTAP00000005770,ENSBTAP00000012827,ENSBTAP00000014447,ENSBTAP00000015987,ENSBTAP00000016780,ENSBTAP00000024467,ENSBTAP00000024509,ENSBTAP00000026127,ENSBTAP00000027586,ENSBTAP00000032384,ENSBTAP00000042074,ENSBTAP00000045234,ENSBTAP00000053148,ENSBTAP00000053151,ENSBTAP00000053152,ENSBTAP00000053160,ENSBTAP00000054283,ENSBTAP00000055077	ALDOB,AOX1,COX2,CYTB,IMMP2L,JUNB,LSM8,MSX1,MTHFR,ND2,ND5,ORC2,POLG2,RBPJ,RNASE4,SOD1,SULT1B1,TCEAL8,TEFM,ZFP36
	GO:0019637	organophosphate metabolic process	8	324	0.0153	ENSBTAP00000001650,ENSBTAP00000012835,ENSBTAP00000024467,ENSBTAP00000053148,ENSBTAP00000053151,ENSBTAP00000053152,ENSBTAP00000053160,ENSBTAP00000054283	ALDOB,COX2,CYTB,FBP1,ND2,ND5,SULT1B1,TEFM
	GO:0006725	cellular aromatic compound metabolic process	18	1273	0.0153	ENSBTAP00000001650,ENSBTAP00000004696,ENSBTAP00000012827,ENSBTAP00000014447,ENSBTAP00000015987,ENSBTAP00000016780,ENSBTAP00000024467,ENSBTAP00000024509,ENSBTAP00000026127,ENSBTAP00000027586,ENSBTAP00000042074,ENSBTAP00000045234,ENSBTAP00000053148,ENSBTAP00000053151,ENSBTAP00000053152,ENSBTAP00000053160,ENSBTAP00000054283,ENSBTAP00000055077	ALDOB,AOX1,COX2,CYTB,JUNB,LSM8,MSX1,MTHFR,ND2,ND5,ORC2,POLG2,RBPJ,RNASE4,SULT1B1,TCEAL8,TEFM,ZFP36
	GO:0042981	regulation of apoptotic process	8	325	0.0154	ENSBTAP00000003943,ENSBTAP00000027941,ENSBTAP00000032384,ENSBTAP00000035305,ENSBTAP00000035670,ENSBTAP00000043666,ENSBTAP00000047769,ENSBTAP00000055077	CAT,CCL3,GADD45B,GADD45G,IGFBP3,SOD1,TMBIM6,ZFP36
	GO:0043299	leukocyte degranulation	2	7	0.0166	ENSBTAP00000035305,ENSBTAP00000056088	CCL3,S100A12
	GO:0045576	mast cell activation	2	7	0.0166	ENSBTAP00000000950,ENSBTAP00000056088	NDRG1,S100A12
	GO:1900745	positive regulation of p38MAPK cascade	2	7	0.0166	ENSBTAP00000003943,ENSBTAP00000035670	GADD45B,GADD45G
	GO:0044248	cellular catabolic process	10	500	0.0174	ENSBTAP00000001650,ENSBTAP00000006069,ENSBTAP00000011521,ENSBTAP00000012827,ENSBTAP00000027941,ENSBTAP00000032384,ENSBTAP00000043666,ENSBTAP00000053221,ENSBTAP00000054283,ENSBTAP00000055077	ALDH2,ALDOB,AOX1,CAT,PYGB,SOD1,SULT1B1,TMBIM6,USP13,ZFP36
	GO:0051239	regulation of multicellular organismal process	11	589	0.0174	ENSBTAP00000000673,ENSBTAP00000002398,ENSBTAP00000004696,ENSBTAP00000005713,ENSBTAP00000012804,ENSBTAP00000017372,ENSBTAP00000021256,ENSBTAP00000026133,ENSBTAP00000032384,ENSBTAP00000035305,ENSBTAP00000055077	AHSG,ANXA1,APCS,CCL3,GJA1,IGF2,RBPJ,SERPINC1,SERPINF1,SOD1,ZFP36
	GO:0010604	positive regulation of macromolecule metabolic process	12	686	0.0178	ENSBTAP00000002398,ENSBTAP00000003943,ENSBTAP00000004696,ENSBTAP00000015987,ENSBTAP00000017372,ENSBTAP00000019461,ENSBTAP00000032384,ENSBTAP00000035305,ENSBTAP00000035670,ENSBTAP00000047769,ENSBTAP00000053221,ENSBTAP00000055077	ACTA2,CCL3,GADD45B,GADD45G,GJA1,IGF2,IGFBP3,JUNB,RBPJ,SOD1,USP13,ZFP36
	GO:0032897	negative regulation of viral transcription	2	8	0.0193	ENSBTAP00000035305,ENSBTAP00000055077	CCL3,ZFP36
	GO:0042743	hydrogen peroxide metabolic process	2	8	0.0193	ENSBTAP00000027941,ENSBTAP00000032384	CAT,SOD1
	GO:0072132	mesenchyme morphogenesis	2	8	0.0193	ENSBTAP00000004696,ENSBTAP00000019461	ACTA2,RBPJ
	GO:0006139	nucleobase-containing compound metabolic process	17	1209	0.0195	ENSBTAP00000001650,ENSBTAP00000004696,ENSBTAP00000012827,ENSBTAP00000014447,ENSBTAP00000015987,ENSBTAP00000016780,ENSBTAP00000024467,ENSBTAP00000024509,ENSBTAP00000026127,ENSBTAP00000042074,ENSBTAP00000045234,ENSBTAP00000053148,ENSBTAP00000053151,ENSBTAP00000053152,ENSBTAP00000053160,ENSBTAP00000054283,ENSBTAP00000055077	ALDOB,AOX1,COX2,CYTB,JUNB,LSM8,MSX1,ND2,ND5,ORC2,POLG2,RBPJ,RNASE4,SULT1B1,TCEAL8,TEFM,ZFP36
	GO:0030162	regulation of proteolysis	6	199	0.0206	ENSBTAP00000000673,ENSBTAP00000005713,ENSBTAP00000012804,ENSBTAP00000018701,ENSBTAP00000045691,ENSBTAP00000053221	AHSG,ITIH2,ITIH5,SERPINC1,SERPINF1,USP13
	GO:0009890	negative regulation of biosynthetic process	7	271	0.0206	ENSBTAP00000004696,ENSBTAP00000012835,ENSBTAP00000015987,ENSBTAP00000017372,ENSBTAP00000032384,ENSBTAP00000043666,ENSBTAP00000055077	FBP1,IGF2,JUNB,RBPJ,SOD1,TMBIM6,ZFP36
	GO:0062012	regulation of small molecule metabolic process	4	80	0.0208	ENSBTAP00000012835,ENSBTAP00000017372,ENSBTAP00000032384,ENSBTAP00000047769	FBP1,IGF2,IGFBP3,SOD1
	GO:0008544	epidermis development	3	37	0.0213	ENSBTAP00000004696,ENSBTAP00000008948,ENSBTAP00000032384	KRT17,RBPJ,SOD1
	GO:0030278	regulation of ossification	3	37	0.0213	ENSBTAP00000000673,ENSBTAP00000002398,ENSBTAP00000004696	AHSG,GJA1,RBPJ
	GO:0002548	monocyte chemotaxis	2	9	0.0216	ENSBTAP00000021256,ENSBTAP00000035305	ANXA1,CCL3
	GO:2000026	regulation of multicellular organismal development	8	353	0.0216	ENSBTAP00000000673,ENSBTAP00000002398,ENSBTAP00000004696,ENSBTAP00000012804,ENSBTAP00000021256,ENSBTAP00000026133,ENSBTAP00000035305,ENSBTAP00000055077	AHSG,ANXA1,APCS,CCL3,GJA1,RBPJ,SERPINF1,ZFP36
	GO:0042063	gliogenesis	3	38	0.022	ENSBTAP00000000950,ENSBTAP00000032384,ENSBTAP00000035305	CCL3,NDRG1,SOD1
	GO:0009611	response to wounding	4	85	0.0242	ENSBTAP00000002398,ENSBTAP00000005713,ENSBTAP00000032384,ENSBTAP00000055077	GJA1,SERPINC1,SOD1,ZFP36
	GO:0051247	positive regulation of protein metabolic process	8	363	0.0243	ENSBTAP00000002398,ENSBTAP00000003943,ENSBTAP00000017372,ENSBTAP00000032384,ENSBTAP00000035305,ENSBTAP00000035670,ENSBTAP00000047769,ENSBTAP00000053221	CCL3,GADD45B,GADD45G,GJA1,IGF2,IGFBP3,SOD1,USP13
	GO:0002444	myeloid leukocyte mediated immunity	2	10	0.0244	ENSBTAP00000035305,ENSBTAP00000056088	CCL3,S100A12
	GO:0006801	superoxide metabolic process	2	10	0.0244	ENSBTAP00000005770,ENSBTAP00000032384	IMMP2L,SOD1
	GO:0042737	drug catabolic process	3	41	0.0259	ENSBTAP00000001650,ENSBTAP00000011521,ENSBTAP00000027941	ALDH2,CAT,SULT1B1
	GO:0043406	positive regulation of MAP kinase activity	3	41	0.0259	ENSBTAP00000003943,ENSBTAP00000032384,ENSBTAP00000035670	GADD45B,GADD45G,SOD1
	GO:0000122	negative regulation of transcription by RNA polymerase II	5	146	0.0259	ENSBTAP00000004696,ENSBTAP00000012835,ENSBTAP00000015987,ENSBTAP00000017372,ENSBTAP00000043666	FBP1,IGF2,JUNB,RBPJ,TMBIM6
	GO:0010035	response to inorganic substance	4	88	0.026	ENSBTAP00000012835,ENSBTAP00000015987,ENSBTAP00000027941,ENSBTAP00000032384	CAT,FBP1,JUNB,SOD1
	GO:0009887	animal organ morphogenesis	5	147	0.0262	ENSBTAP00000002398,ENSBTAP00000004696,ENSBTAP00000017372,ENSBTAP00000019461,ENSBTAP00000032384	ACTA2,GJA1,IGF2,RBPJ,SOD1
	GO:0000959	mitochondrial RNA metabolic process	2	11	0.0274	ENSBTAP00000024467,ENSBTAP00000024509	POLG2,TEFM
	GO:0006807	nitrogen compound metabolic process	26	2325	0.0274	ENSBTAP00000001650,ENSBTAP00000004696,ENSBTAP00000005770,ENSBTAP00000007338,ENSBTAP00000012827,ENSBTAP00000014447,ENSBTAP00000015987,ENSBTAP00000016780,ENSBTAP00000024467,ENSBTAP00000024509,ENSBTAP00000026127,ENSBTAP00000027586,ENSBTAP00000027941,ENSBTAP00000032384,ENSBTAP00000035305,ENSBTAP00000042074,ENSBTAP00000045234,ENSBTAP00000045691,ENSBTAP00000047769,ENSBTAP00000053148,ENSBTAP00000053151,…	ALDOB,AOX1,CAT,CCL3,COX2,CYTB,GATM,IGFBP3,IMMP2L,ITIH5,JUNB,LSM8,MSX1,MTHFR,ND2,ND5,ORC2,POLG2,RBPJ,RNASE4,SOD1,SULT1B1,TCEAL8,TEFM,USP13,ZFP36
	GO:0009725	response to hormone	5	151	0.0282	ENSBTAP00000015987,ENSBTAP00000017372,ENSBTAP00000021256,ENSBTAP00000047769,ENSBTAP00000055077	ANXA1,IGF2,IGFBP3,JUNB,ZFP36
	GO:0014070	response to organic cyclic compound	5	151	0.0282	ENSBTAP00000014523,ENSBTAP00000015987,ENSBTAP00000021256,ENSBTAP00000035305,ENSBTAP00000055077	ANXA1,CCL3,JUNB,RAE1,ZFP36
	GO:0010646	regulation of cell communication	12	751	0.0289	ENSBTAP00000002398,ENSBTAP00000003943,ENSBTAP00000004696,ENSBTAP00000012835,ENSBTAP00000017372,ENSBTAP00000021256,ENSBTAP00000027941,ENSBTAP00000032384,ENSBTAP00000035305,ENSBTAP00000035670,ENSBTAP00000043666,ENSBTAP00000047769	ANXA1,CAT,CCL3,FBP1,GADD45B,GADD45G,GJA1,IGF2,IGFBP3,RBPJ,SOD1,TMBIM6
	GO:0010468	regulation of gene expression	14	959	0.0297	ENSBTAP00000002398,ENSBTAP00000004696,ENSBTAP00000012835,ENSBTAP00000014447,ENSBTAP00000015987,ENSBTAP00000017372,ENSBTAP00000019461,ENSBTAP00000024467,ENSBTAP00000027941,ENSBTAP00000035305,ENSBTAP00000043666,ENSBTAP00000045234,ENSBTAP00000053221,ENSBTAP00000055077	ACTA2,CAT,CCL3,FBP1,GJA1,IGF2,JUNB,MSX1,RBPJ,TCEAL8,TEFM,TMBIM6,USP13,ZFP36
	GO:0010033	response to organic substance	10	563	0.0304	ENSBTAP00000014523,ENSBTAP00000015987,ENSBTAP00000017372,ENSBTAP00000021256,ENSBTAP00000032384,ENSBTAP00000035305,ENSBTAP00000043666,ENSBTAP00000047769,ENSBTAP00000053221,ENSBTAP00000055077	ANXA1,CCL3,IGF2,IGFBP3,JUNB,RAE1,SOD1,TMBIM6,USP13,ZFP36
	GO:0023051	regulation of signaling	12	758	0.0306	ENSBTAP00000002398,ENSBTAP00000003943,ENSBTAP00000004696,ENSBTAP00000012835,ENSBTAP00000017372,ENSBTAP00000021256,ENSBTAP00000027941,ENSBTAP00000032384,ENSBTAP00000035305,ENSBTAP00000035670,ENSBTAP00000043666,ENSBTAP00000047769	ANXA1,CAT,CCL3,FBP1,GADD45B,GADD45G,GJA1,IGF2,IGFBP3,RBPJ,SOD1,TMBIM6
	GO:0043436	oxoacid metabolic process	7	304	0.0315	ENSBTAP00000001650,ENSBTAP00000007338,ENSBTAP00000024437,ENSBTAP00000024509,ENSBTAP00000027586,ENSBTAP00000045691,ENSBTAP00000054283	ALDOB,CYP2E1,GATM,ITIH5,MTHFR,POLG2,SULT1B1
	GO:0010556	regulation of macromolecule biosynthetic process	13	863	0.0315	ENSBTAP00000004696,ENSBTAP00000012835,ENSBTAP00000014447,ENSBTAP00000015987,ENSBTAP00000017372,ENSBTAP00000024467,ENSBTAP00000027941,ENSBTAP00000032384,ENSBTAP00000035305,ENSBTAP00000043666,ENSBTAP00000045234,ENSBTAP00000053221,ENSBTAP00000055077	CAT,CCL3,FBP1,IGF2,JUNB,MSX1,RBPJ,SOD1,TCEAL8,TEFM,TMBIM6,USP13,ZFP36
	GO:0009653	anatomical structure morphogenesis	8	389	0.0323	ENSBTAP00000002398,ENSBTAP00000004696,ENSBTAP00000008948,ENSBTAP00000015987,ENSBTAP00000017372,ENSBTAP00000019461,ENSBTAP00000024509,ENSBTAP00000032384	ACTA2,GJA1,IGF2,JUNB,KRT17,POLG2,RBPJ,SOD1
	GO:0051253	negative regulation of RNA metabolic process	6	229	0.0327	ENSBTAP00000004696,ENSBTAP00000012835,ENSBTAP00000015987,ENSBTAP00000017372,ENSBTAP00000043666,ENSBTAP00000055077	FBP1,IGF2,JUNB,RBPJ,TMBIM6,ZFP36
	GO:0051173	positive regulation of nitrogen compound metabolic process	11	668	0.0329	ENSBTAP00000002398,ENSBTAP00000003943,ENSBTAP00000004696,ENSBTAP00000015987,ENSBTAP00000017372,ENSBTAP00000032384,ENSBTAP00000035305,ENSBTAP00000035670,ENSBTAP00000047769,ENSBTAP00000053221,ENSBTAP00000055077	CCL3,GADD45B,GADD45G,GJA1,IGF2,IGFBP3,JUNB,RBPJ,SOD1,USP13,ZFP36
	GO:0002275	myeloid cell activation involved in immune response	2	13	0.0334	ENSBTAP00000035305,ENSBTAP00000056088	CCL3,S100A12
	GO:0030279	negative regulation of ossification	2	13	0.0334	ENSBTAP00000000673,ENSBTAP00000004696	AHSG,RBPJ
	GO:0032652	regulation of interleukin-1 production	2	13	0.0334	ENSBTAP00000021256,ENSBTAP00000035305	ANXA1,CCL3
	GO:0071385	cellular response to glucocorticoid stimulus	2	13	0.0334	ENSBTAP00000021256,ENSBTAP00000055077	ANXA1,ZFP36
	GO:0010243	response to organonitrogen compound	5	160	0.0334	ENSBTAP00000015987,ENSBTAP00000017372,ENSBTAP00000043666,ENSBTAP00000047769,ENSBTAP00000053221	IGF2,IGFBP3,JUNB,TMBIM6,USP13
	GO:0065007	biological regulation	30	2886	0.0334	ENSBTAP00000000673,ENSBTAP00000000950,ENSBTAP00000001650,ENSBTAP00000002398,ENSBTAP00000003943,ENSBTAP00000004696,ENSBTAP00000005713,ENSBTAP00000009564,ENSBTAP00000012804,ENSBTAP00000012835,ENSBTAP00000014447,ENSBTAP00000014523,ENSBTAP00000015862,ENSBTAP00000015987,ENSBTAP00000017372,ENSBTAP00000018701,ENSBTAP00000019461,ENSBTAP00000021256,ENSBTAP00000024467,ENSBTAP00000026133,ENSBTAP00000027941,…	ACTA2,AHSG,ANXA1,APCS,CAT,CCL3,FBP1,GADD45B,GADD45G,GJA1,IGF2,IGFBP3,ITIH2,ITIH5,JUNB,MSX1,NDRG1,RAE1,RBPJ,SERPINC1,SERPINF1,SOD1,SULT1B1,SULT1E1,TCEAL8,TEFM,TF,TMBIM6,USP13,ZFP36
	GO:2000113	negative regulation of cellular macromolecule biosynthetic process	6	234	0.0343	ENSBTAP00000004696,ENSBTAP00000012835,ENSBTAP00000015987,ENSBTAP00000017372,ENSBTAP00000043666,ENSBTAP00000055077	FBP1,IGF2,JUNB,RBPJ,TMBIM6,ZFP36
	GO:0002762	negative regulation of myeloid leukocyte differentiation	2	14	0.036	ENSBTAP00000026133,ENSBTAP00000035305	APCS,CCL3
	GO:0032663	regulation of interleukin-2 production	2	14	0.036	ENSBTAP00000021256,ENSBTAP00000055077	ANXA1,ZFP36
	GO:0006952	defense response	7	317	0.036	ENSBTAP00000000673,ENSBTAP00000004696,ENSBTAP00000021256,ENSBTAP00000026133,ENSBTAP00000026215,ENSBTAP00000035305,ENSBTAP00000056088	AHSG,ANXA1,APCS,CCL3,CD163,RBPJ,S100A12
	GO:0051240	positive regulation of multicellular organismal process	7	316	0.036	ENSBTAP00000002398,ENSBTAP00000004696,ENSBTAP00000012804,ENSBTAP00000017372,ENSBTAP00000021256,ENSBTAP00000032384,ENSBTAP00000035305	ANXA1,CCL3,GJA1,IGF2,RBPJ,SERPINF1,SOD1
	GO:0048729	tissue morphogenesis	4	103	0.037	ENSBTAP00000002398,ENSBTAP00000004696,ENSBTAP00000008948,ENSBTAP00000019461	ACTA2,GJA1,KRT17,RBPJ
	GO:1901564	organonitrogen compound metabolic process	19	1566	0.0388	ENSBTAP00000001650,ENSBTAP00000005770,ENSBTAP00000007338,ENSBTAP00000012827,ENSBTAP00000024467,ENSBTAP00000024509,ENSBTAP00000027586,ENSBTAP00000027941,ENSBTAP00000032384,ENSBTAP00000035305,ENSBTAP00000045691,ENSBTAP00000047769,ENSBTAP00000053148,ENSBTAP00000053151,ENSBTAP00000053152,ENSBTAP00000053160,ENSBTAP00000053221,ENSBTAP00000054283,ENSBTAP00000055077	ALDOB,AOX1,CAT,CCL3,COX2,CYTB,GATM,IGFBP3,IMMP2L,ITIH5,MTHFR,ND2,ND5,POLG2,SOD1,SULT1B1,TEFM,USP13,ZFP36
	GO:0051252	regulation of RNA metabolic process	12	794	0.0389	ENSBTAP00000004696,ENSBTAP00000012835,ENSBTAP00000014447,ENSBTAP00000015987,ENSBTAP00000017372,ENSBTAP00000024467,ENSBTAP00000027941,ENSBTAP00000035305,ENSBTAP00000043666,ENSBTAP00000045234,ENSBTAP00000053221,ENSBTAP00000055077	CAT,CCL3,FBP1,IGF2,JUNB,MSX1,RBPJ,TCEAL8,TEFM,TMBIM6,USP13,ZFP36
	GO:0001541	ovarian follicle development	2	15	0.039	ENSBTAP00000005770,ENSBTAP00000032384	IMMP2L,SOD1
	GO:0051716	cellular response to stimulus	17	1340	0.0391	ENSBTAP00000000950,ENSBTAP00000001650,ENSBTAP00000002398,ENSBTAP00000004696,ENSBTAP00000005770,ENSBTAP00000012835,ENSBTAP00000014523,ENSBTAP00000015987,ENSBTAP00000017372,ENSBTAP00000021256,ENSBTAP00000024509,ENSBTAP00000027941,ENSBTAP00000032384,ENSBTAP00000035305,ENSBTAP00000043666,ENSBTAP00000053221,ENSBTAP00000055077	ANXA1,CAT,CCL3,FBP1,GJA1,IGF2,IMMP2L,JUNB,NDRG1,POLG2,RAE1,RBPJ,SOD1,SULT1B1,TMBIM6,USP13,ZFP36
	GO:0002376	immune system process	8	412	0.0396	ENSBTAP00000000950,ENSBTAP00000004696,ENSBTAP00000015987,ENSBTAP00000021256,ENSBTAP00000026133,ENSBTAP00000032384,ENSBTAP00000035305,ENSBTAP00000056088	ANXA1,APCS,CCL3,JUNB,NDRG1,RBPJ,S100A12,SOD1
	GO:0048522	positive regulation of cellular process	15	1121	0.0403	ENSBTAP00000000673,ENSBTAP00000002398,ENSBTAP00000003943,ENSBTAP00000004696,ENSBTAP00000012804,ENSBTAP00000015987,ENSBTAP00000017372,ENSBTAP00000021256,ENSBTAP00000027941,ENSBTAP00000032384,ENSBTAP00000035305,ENSBTAP00000035670,ENSBTAP00000047769,ENSBTAP00000053221,ENSBTAP00000055077	AHSG,ANXA1,CAT,CCL3,GADD45B,GADD45G,GJA1,IGF2,IGFBP3,JUNB,RBPJ,SERPINF1,SOD1,USP13,ZFP36
	GO:0009966	regulation of signal transduction	11	700	0.0405	ENSBTAP00000002398,ENSBTAP00000003943,ENSBTAP00000004696,ENSBTAP00000012835,ENSBTAP00000017372,ENSBTAP00000027941,ENSBTAP00000032384,ENSBTAP00000035305,ENSBTAP00000035670,ENSBTAP00000043666,ENSBTAP00000047769	CAT,CCL3,FBP1,GADD45B,GADD45G,GJA1,IGF2,IGFBP3,RBPJ,SOD1,TMBIM6
	GO:0071407	cellular response to organic cyclic compound	4	108	0.0411	ENSBTAP00000014523,ENSBTAP00000021256,ENSBTAP00000035305,ENSBTAP00000055077	ANXA1,CCL3,RAE1,ZFP36
	GO:0001942	hair follicle development	2	16	0.0416	ENSBTAP00000004696,ENSBTAP00000008948	KRT17,RBPJ
	GO:0006953	acute-phase response	2	16	0.0416	ENSBTAP00000000673,ENSBTAP00000026215	AHSG,CD163
	GO:0030500	regulation of bone mineralization	2	16	0.0416	ENSBTAP00000000673,ENSBTAP00000002398	AHSG,GJA1
	GO:0043618	regulation of transcription from RNA polymerase II promoter in response to stress	2	16	0.0416	ENSBTAP00000004696,ENSBTAP00000043666	RBPJ,TMBIM6
	GO:0050794	regulation of cellular process	26	2441	0.0416	ENSBTAP00000000673,ENSBTAP00000000950,ENSBTAP00000002398,ENSBTAP00000003943,ENSBTAP00000004696,ENSBTAP00000005713,ENSBTAP00000012804,ENSBTAP00000012835,ENSBTAP00000014447,ENSBTAP00000014523,ENSBTAP00000015987,ENSBTAP00000017372,ENSBTAP00000018701,ENSBTAP00000021256,ENSBTAP00000024467,ENSBTAP00000026133,ENSBTAP00000027941,ENSBTAP00000032384,ENSBTAP00000035305,ENSBTAP00000035670,ENSBTAP00000043666,…	AHSG,ANXA1,APCS,CAT,CCL3,FBP1,GADD45B,GADD45G,GJA1,IGF2,IGFBP3,ITIH2,ITIH5,JUNB,MSX1,NDRG1,RAE1,RBPJ,SERPINC1,SERPINF1,SOD1,TCEAL8,TEFM,TMBIM6,USP13,ZFP36
	GO:0035637	multicellular organismal signaling	2	17	0.0432	ENSBTAP00000002398,ENSBTAP00000032384	GJA1,SOD1
	GO:0043255	regulation of carbohydrate biosynthetic process	2	17	0.0432	ENSBTAP00000012835,ENSBTAP00000017372	FBP1,IGF2
	GO:0045844	positive regulation of striated muscle tissue development	2	17	0.0432	ENSBTAP00000002398,ENSBTAP00000004696	GJA1,RBPJ
	GO:0046330	positive regulation of JNK cascade	2	17	0.0432	ENSBTAP00000003943,ENSBTAP00000035670	GADD45B,GADD45G
	GO:1905897	regulation of response to endoplasmic reticulum stress	2	17	0.0432	ENSBTAP00000043666,ENSBTAP00000053221	TMBIM6,USP13
	GO:0022008	neurogenesis	6	256	0.0432	ENSBTAP00000000950,ENSBTAP00000002398,ENSBTAP00000004696,ENSBTAP00000012804,ENSBTAP00000032384,ENSBTAP00000035305	CCL3,GJA1,NDRG1,RBPJ,SERPINF1,SOD1
	GO:0048518	positive regulation of biological process	16	1266	0.0449	ENSBTAP00000000673,ENSBTAP00000002398,ENSBTAP00000003943,ENSBTAP00000004696,ENSBTAP00000012804,ENSBTAP00000015987,ENSBTAP00000017372,ENSBTAP00000019461,ENSBTAP00000021256,ENSBTAP00000027941,ENSBTAP00000032384,ENSBTAP00000035305,ENSBTAP00000035670,ENSBTAP00000047769,ENSBTAP00000053221,ENSBTAP00000055077	ACTA2,AHSG,ANXA1,CAT,CCL3,GADD45B,GADD45G,GJA1,IGF2,IGFBP3,JUNB,RBPJ,SERPINF1,SOD1,USP13,ZFP36
	GO:0032270	positive regulation of cellular protein metabolic process	7	344	0.0454	ENSBTAP00000003943,ENSBTAP00000017372,ENSBTAP00000032384,ENSBTAP00000035305,ENSBTAP00000035670,ENSBTAP00000047769,ENSBTAP00000053221	CCL3,GADD45B,GADD45G,IGF2,IGFBP3,SOD1,USP13
	GO:0080135	regulation of cellular response to stress	4	117	0.0471	ENSBTAP00000003943,ENSBTAP00000035670,ENSBTAP00000043666,ENSBTAP00000053221	GADD45B,GADD45G,TMBIM6,USP13
	GO:0042325	regulation of phosphorylation	7	349	0.0481	ENSBTAP00000003943,ENSBTAP00000012835,ENSBTAP00000017372,ENSBTAP00000032384,ENSBTAP00000035305,ENSBTAP00000035670,ENSBTAP00000047769	CCL3,FBP1,GADD45B,GADD45G,IGF2,IGFBP3,SOD1
	GO:0006879	cellular iron ion homeostasis	2	19	0.0492	ENSBTAP00000009564,ENSBTAP00000032384	SOD1,TF
	GO:0042542	response to hydrogen peroxide	2	19	0.0492	ENSBTAP00000027941,ENSBTAP00000032384	CAT,SOD1
	GO:0071621	granulocyte chemotaxis	2	19	0.0492	ENSBTAP00000021256,ENSBTAP00000035305	ANXA1,CCL3
	GO:2001141	regulation of RNA biosynthetic process	11	737	0.0493	ENSBTAP00000004696,ENSBTAP00000012835,ENSBTAP00000014447,ENSBTAP00000015987,ENSBTAP00000017372,ENSBTAP00000024467,ENSBTAP00000027941,ENSBTAP00000035305,ENSBTAP00000043666,ENSBTAP00000045234,ENSBTAP00000053221	CAT,CCL3,FBP1,IGF2,JUNB,MSX1,RBPJ,TCEAL8,TEFM,TMBIM6,USP13
	GO:0032870	cellular response to hormone stimulus	4	120	0.0499	ENSBTAP00000015987,ENSBTAP00000017372,ENSBTAP00000021256,ENSBTAP00000055077	ANXA1,IGF2,JUNB,ZFP36
Molecular Function	GO:0016491	oxidoreductase activity	12	356	0.00085	ENSBTAP00000011521,ENSBTAP00000012827,ENSBTAP00000015564,ENSBTAP00000024437,ENSBTAP00000027586,ENSBTAP00000027941,ENSBTAP00000032384,ENSBTAP00000053145,ENSBTAP00000053148,ENSBTAP00000053151,ENSBTAP00000053152,ENSBTAP00000053160	ALDH2,AOX1,CAT,COX2,CYP2E1,CYTB,HSD17B6,MTHFR,ND1,ND2,ND5,SOD1
	GO:0030234	enzyme regulator activity	11	285	0.00085	ENSBTAP00000000673,ENSBTAP00000005713,ENSBTAP00000012804,ENSBTAP00000017372,ENSBTAP00000018701,ENSBTAP00000021256,ENSBTAP00000024467,ENSBTAP00000035305,ENSBTAP00000043666,ENSBTAP00000045691,ENSBTAP00000047769	AHSG,ANXA1,CCL3,IGF2,IGFBP3,ITIH2,ITIH5,SERPINC1,SERPINF1,TEFM,TMBIM6
	GO:0004857	enzyme inhibitor activity	7	128	0.0024	ENSBTAP00000000673,ENSBTAP00000005713,ENSBTAP00000012804,ENSBTAP00000018701,ENSBTAP00000021256,ENSBTAP00000043666,ENSBTAP00000045691	AHSG,ANXA1,ITIH2,ITIH5,SERPINC1,SERPINF1,TMBIM6
	GO:0004866	endopeptidase inhibitor activity	5	68	0.0073	ENSBTAP00000000673,ENSBTAP00000005713,ENSBTAP00000012804,ENSBTAP00000018701,ENSBTAP00000045691	AHSG,ITIH2,ITIH5,SERPINC1,SERPINF1
	GO:0004867	serine-type endopeptidase inhibitor activity	4	36	0.0073	ENSBTAP00000005713,ENSBTAP00000012804,ENSBTAP00000018701,ENSBTAP00000045691	ITIH2,ITIH5,SERPINC1,SERPINF1
	GO:0005488	binding	38	3429	0.0096	ENSBTAP00000000566,ENSBTAP00000002398,ENSBTAP00000002492,ENSBTAP00000004696,ENSBTAP00000005713,ENSBTAP00000006069,ENSBTAP00000009469,ENSBTAP00000009564,ENSBTAP00000011521,ENSBTAP00000012827,ENSBTAP00000012835,ENSBTAP00000014447,ENSBTAP00000014523,ENSBTAP00000015862,ENSBTAP00000015987,ENSBTAP00000016780,ENSBTAP00000017372,ENSBTAP00000019461,ENSBTAP00000021256,ENSBTAP00000021369,ENSBTAP00000024437,…	ACTA2,ALDH2,ANXA1,AOX1,APCS,APOH,CAT,CCL3,COX2,CSRP1,CYP2E1,CYTB,FBP1,GJA1,IGF2,IGFBP3,JUNB,LSM8,MSX1,ORC2,POLG2,PYGB,RAE1,RBP4,RBPJ,RNASE4,S100A12,SERPINC1,SOD1,SULT1E1,TAGLN,TCEAL8,TEFM,TF,TMBIM6,TPM2,USP13,ZFP36
	GO:0008137	NADH dehydrogenase (ubiquinone) activity	3	26	0.0215	ENSBTAP00000053145,ENSBTAP00000053152,ENSBTAP00000053160	ND1,ND2,ND5
	GO:0003824	catalytic activity	24	1931	0.0243	ENSBTAP00000001650,ENSBTAP00000005770,ENSBTAP00000006069,ENSBTAP00000007338,ENSBTAP00000011257,ENSBTAP00000011521,ENSBTAP00000012827,ENSBTAP00000012835,ENSBTAP00000015564,ENSBTAP00000015862,ENSBTAP00000024437,ENSBTAP00000024509,ENSBTAP00000026127,ENSBTAP00000027586,ENSBTAP00000027941,ENSBTAP00000032384,ENSBTAP00000035305,ENSBTAP00000053145,ENSBTAP00000053148,ENSBTAP00000053151,ENSBTAP00000053152,…	ALDH2,ALDOB,AOX1,CAT,CCL3,COX2,CYP2E1,CYTB,FBP1,GATM,HSD17B6,IMMP2L,MGST1,MTHFR,ND1,ND2,ND5,POLG2,PYGB,RNASE4,SOD1,SULT1B1,SULT1E1,USP13
	GO:0008146	sulfotransferase activity	2	8	0.0319	ENSBTAP00000001650,ENSBTAP00000015862	SULT1B1,SULT1E1
Cellular Component	GO:0005576	extracellular region	22	753	7.18e-07	ENSBTAP00000000566,ENSBTAP00000000673,ENSBTAP00000002492,ENSBTAP00000002631,ENSBTAP00000005713,ENSBTAP00000009564,ENSBTAP00000012804,ENSBTAP00000017372,ENSBTAP00000018701,ENSBTAP00000021256,ENSBTAP00000021534,ENSBTAP00000024695,ENSBTAP00000026127,ENSBTAP00000026133,ENSBTAP00000026215,ENSBTAP00000032384,ENSBTAP00000035305,ENSBTAP00000037834,ENSBTAP00000040954,ENSBTAP00000045691,ENSBTAP00000047769,…	AHSG,ANXA1,APCS,APOH,CCL3,CD163,FGL1,IGF2,IGFBP3,ITIH2,ITIH5,LOC511240,MGC137014,MGC137211,RBP4,RNASE4,S100A12,SERPINC1,SERPINF1,SOD1,SPP2,TF
	GO:0044424	intracellular part	51	4328	0.00024	ENSBTAP00000000396,ENSBTAP00000000673,ENSBTAP00000000950,ENSBTAP00000001650,ENSBTAP00000002398,ENSBTAP00000003943,ENSBTAP00000004696,ENSBTAP00000005770,ENSBTAP00000006069,ENSBTAP00000007338,ENSBTAP00000007925,ENSBTAP00000008948,ENSBTAP00000009469,ENSBTAP00000011257,ENSBTAP00000011521,ENSBTAP00000012046,ENSBTAP00000012804,ENSBTAP00000012827,ENSBTAP00000012835,ENSBTAP00000014447,ENSBTAP00000014523,…	ACTA2,AHSG,ALDH2,ALDOB,ANXA1,AOX1,CAT,CCL3,COX2,CSRP1,CYP2E1,CYTB,FAM210A,FBP1,GADD45B,GADD45G,GATM,GJA1,HSD17B6,IGFBP3,IMMP2L,JUNB,KRT17,KRT6A,LSM8,MGST1,MSX1,MTHFR,ND1,ND2,ND5,NDRG1,NDUFA1,ORC2,POLG2,PYGB,RAE1,RBPJ,S100A12,SERPINF1,SGCE,SOD1,SULT1B1,SULT1E1,TAGLN,TCEAL8,TEFM,TMBIM6,TPM2,UBB,ZFP36
	GO:0005739	mitochondrion	17	733	0.00029	ENSBTAP00000002398,ENSBTAP00000005770,ENSBTAP00000007338,ENSBTAP00000007925,ENSBTAP00000011257,ENSBTAP00000011521,ENSBTAP00000012046,ENSBTAP00000024467,ENSBTAP00000024509,ENSBTAP00000027941,ENSBTAP00000032384,ENSBTAP00000043666,ENSBTAP00000053145,ENSBTAP00000053148,ENSBTAP00000053151,ENSBTAP00000053152,ENSBTAP00000053160	ALDH2,CAT,COX2,CYTB,FAM210A,GATM,GJA1,IMMP2L,MGST1,ND1,ND2,ND5,NDUFA1,POLG2,SOD1,TEFM,TMBIM6
	GO:0005623	cell	53	4818	0.00045	ENSBTAP00000000396,ENSBTAP00000000673,ENSBTAP00000000950,ENSBTAP00000001650,ENSBTAP00000002398,ENSBTAP00000003943,ENSBTAP00000004696,ENSBTAP00000005770,ENSBTAP00000006069,ENSBTAP00000007338,ENSBTAP00000007925,ENSBTAP00000008948,ENSBTAP00000009469,ENSBTAP00000009564,ENSBTAP00000011257,ENSBTAP00000011521,ENSBTAP00000012046,ENSBTAP00000012804,ENSBTAP00000012827,ENSBTAP00000012835,ENSBTAP00000014447,…	ACTA2,AHSG,ALDH2,ALDOB,ANXA1,AOX1,CAT,CCL3,CD163,COX2,CSRP1,CYP2E1,CYTB,FAM210A,FBP1,GADD45B,GADD45G,GATM,GJA1,HSD17B6,IGFBP3,IMMP2L,JUNB,KRT17,KRT6A,LSM8,MGST1,MSX1,MTHFR,ND1,ND2,ND5,NDRG1,NDUFA1,ORC2,POLG2,PYGB,RAE1,RBPJ,S100A12,SERPINF1,SGCE,SOD1,SULT1B1,SULT1E1,TAGLN,TCEAL8,TEFM,TF,TMBIM6,TPM2,UBB,ZFP36
	GO:0005737	cytoplasm	43	3615	0.00045	ENSBTAP00000000673,ENSBTAP00000000950,ENSBTAP00000001650,ENSBTAP00000002398,ENSBTAP00000003943,ENSBTAP00000004696,ENSBTAP00000005770,ENSBTAP00000006069,ENSBTAP00000007338,ENSBTAP00000007925,ENSBTAP00000008948,ENSBTAP00000009469,ENSBTAP00000011257,ENSBTAP00000011521,ENSBTAP00000012046,ENSBTAP00000012804,ENSBTAP00000012827,ENSBTAP00000012835,ENSBTAP00000014523,ENSBTAP00000015564,ENSBTAP00000015862,…	ACTA2,AHSG,ALDH2,ALDOB,ANXA1,AOX1,CAT,CCL3,COX2,CYP2E1,CYTB,FAM210A,FBP1,GADD45B,GADD45G,GATM,GJA1,HSD17B6,IMMP2L,KRT17,MGST1,MTHFR,ND1,ND2,ND5,NDRG1,NDUFA1,POLG2,PYGB,RAE1,RBPJ,S100A12,SERPINF1,SGCE,SOD1,SULT1B1,SULT1E1,TAGLN,TEFM,TMBIM6,TPM2,UBB,ZFP36
	GO:0005746	mitochondrial respirasome	6	76	0.00045	ENSBTAP00000007925,ENSBTAP00000053145,ENSBTAP00000053148,ENSBTAP00000053151,ENSBTAP00000053152,ENSBTAP00000053160	COX2,CYTB,ND1,ND2,ND5,NDUFA1
	GO:0043229	intracellular organelle	44	3716	0.00045	ENSBTAP00000000396,ENSBTAP00000000673,ENSBTAP00000000950,ENSBTAP00000002398,ENSBTAP00000003943,ENSBTAP00000004696,ENSBTAP00000005770,ENSBTAP00000007338,ENSBTAP00000007925,ENSBTAP00000008948,ENSBTAP00000011257,ENSBTAP00000011521,ENSBTAP00000012046,ENSBTAP00000012804,ENSBTAP00000012835,ENSBTAP00000014447,ENSBTAP00000014523,ENSBTAP00000015564,ENSBTAP00000015987,ENSBTAP00000016780,ENSBTAP00000019461,…	ACTA2,AHSG,ALDH2,ALDOB,ANXA1,CAT,COX2,CSRP1,CYP2E1,CYTB,FAM210A,FBP1,GADD45B,GADD45G,GATM,GJA1,HSD17B6,IGFBP3,IMMP2L,JUNB,KRT17,KRT6A,LSM8,MGST1,MSX1,ND1,ND2,ND5,NDRG1,NDUFA1,ORC2,POLG2,RAE1,RBPJ,S100A12,SERPINF1,SGCE,SOD1,TCEAL8,TEFM,TMBIM6,TPM2,UBB,ZFP36
	GO:0044464	cell part	52	4811	0.00045	ENSBTAP00000000396,ENSBTAP00000000673,ENSBTAP00000000950,ENSBTAP00000001650,ENSBTAP00000002398,ENSBTAP00000003943,ENSBTAP00000004696,ENSBTAP00000005770,ENSBTAP00000006069,ENSBTAP00000007338,ENSBTAP00000007925,ENSBTAP00000008948,ENSBTAP00000009469,ENSBTAP00000011257,ENSBTAP00000011521,ENSBTAP00000012046,ENSBTAP00000012804,ENSBTAP00000012827,ENSBTAP00000012835,ENSBTAP00000014447,ENSBTAP00000014523,…	ACTA2,AHSG,ALDH2,ALDOB,ANXA1,AOX1,CAT,CCL3,CD163,COX2,CSRP1,CYP2E1,CYTB,FAM210A,FBP1,GADD45B,GADD45G,GATM,GJA1,HSD17B6,IGFBP3,IMMP2L,JUNB,KRT17,KRT6A,LSM8,MGST1,MSX1,MTHFR,ND1,ND2,ND5,NDRG1,NDUFA1,ORC2,POLG2,PYGB,RAE1,RBPJ,S100A12,SERPINF1,SGCE,SOD1,SULT1B1,SULT1E1,TAGLN,TCEAL8,TEFM,TMBIM6,TPM2,UBB,ZFP36
	GO:0098800	inner mitochondrial membrane protein complex	7	111	0.00045	ENSBTAP00000005770,ENSBTAP00000007925,ENSBTAP00000053145,ENSBTAP00000053148,ENSBTAP00000053151,ENSBTAP00000053152,ENSBTAP00000053160	COX2,CYTB,IMMP2L,ND1,ND2,ND5,NDUFA1
	GO:0098803	respiratory chain complex	6	77	0.00045	ENSBTAP00000007925,ENSBTAP00000053145,ENSBTAP00000053148,ENSBTAP00000053151,ENSBTAP00000053152,ENSBTAP00000053160	COX2,CYTB,ND1,ND2,ND5,NDUFA1
	GO:0044429	mitochondrial part	13	515	0.0005	ENSBTAP00000005770,ENSBTAP00000007338,ENSBTAP00000007925,ENSBTAP00000011257,ENSBTAP00000011521,ENSBTAP00000024467,ENSBTAP00000024509,ENSBTAP00000043666,ENSBTAP00000053145,ENSBTAP00000053148,ENSBTAP00000053151,ENSBTAP00000053152,ENSBTAP00000053160	ALDH2,COX2,CYTB,GATM,IMMP2L,MGST1,ND1,ND2,ND5,NDUFA1,POLG2,TEFM,TMBIM6
	GO:0043231	intracellular membrane-bounded organelle	38	3137	0.00068	ENSBTAP00000000673,ENSBTAP00000000950,ENSBTAP00000002398,ENSBTAP00000003943,ENSBTAP00000004696,ENSBTAP00000005770,ENSBTAP00000007338,ENSBTAP00000007925,ENSBTAP00000011257,ENSBTAP00000011521,ENSBTAP00000012046,ENSBTAP00000012835,ENSBTAP00000014447,ENSBTAP00000014523,ENSBTAP00000015564,ENSBTAP00000015987,ENSBTAP00000016780,ENSBTAP00000021256,ENSBTAP00000021369,ENSBTAP00000022919,ENSBTAP00000024437,…	AHSG,ALDH2,ANXA1,CAT,COX2,CSRP1,CYP2E1,CYTB,FAM210A,FBP1,GADD45B,GADD45G,GATM,GJA1,HSD17B6,IGFBP3,IMMP2L,JUNB,LSM8,MGST1,MSX1,ND1,ND2,ND5,NDRG1,NDUFA1,ORC2,POLG2,RAE1,RBPJ,S100A12,SGCE,SOD1,TCEAL8,TEFM,TMBIM6,UBB,ZFP36
	GO:0005615	extracellular space	11	411	0.001	ENSBTAP00000000566,ENSBTAP00000000673,ENSBTAP00000005713,ENSBTAP00000009564,ENSBTAP00000012804,ENSBTAP00000017372,ENSBTAP00000021256,ENSBTAP00000026133,ENSBTAP00000032384,ENSBTAP00000035305,ENSBTAP00000047769	AHSG,ANXA1,APCS,CCL3,IGF2,IGFBP3,RBP4,SERPINC1,SERPINF1,SOD1,TF
	GO:0043227	membrane-bounded organelle	39	3372	0.0012	ENSBTAP00000000673,ENSBTAP00000000950,ENSBTAP00000002398,ENSBTAP00000003943,ENSBTAP00000004696,ENSBTAP00000005770,ENSBTAP00000007338,ENSBTAP00000007925,ENSBTAP00000011257,ENSBTAP00000011521,ENSBTAP00000012046,ENSBTAP00000012804,ENSBTAP00000012835,ENSBTAP00000014447,ENSBTAP00000014523,ENSBTAP00000015564,ENSBTAP00000015987,ENSBTAP00000016780,ENSBTAP00000021256,ENSBTAP00000021369,ENSBTAP00000022919,…	AHSG,ALDH2,ANXA1,CAT,COX2,CSRP1,CYP2E1,CYTB,FAM210A,FBP1,GADD45B,GADD45G,GATM,GJA1,HSD17B6,IGFBP3,IMMP2L,JUNB,LSM8,MGST1,MSX1,ND1,ND2,ND5,NDRG1,NDUFA1,ORC2,POLG2,RAE1,RBPJ,S100A12,SERPINF1,SGCE,SOD1,TCEAL8,TEFM,TMBIM6,UBB,ZFP36
	GO:1990204	oxidoreductase complex	5	76	0.002	ENSBTAP00000007925,ENSBTAP00000053145,ENSBTAP00000053148,ENSBTAP00000053152,ENSBTAP00000053160	CYTB,ND1,ND2,ND5,NDUFA1
	GO:0005747	mitochondrial respiratory chain complex I	4	46	0.0031	ENSBTAP00000007925,ENSBTAP00000053145,ENSBTAP00000053152,ENSBTAP00000053160	ND1,ND2,ND5,NDUFA1
	GO:0031966	mitochondrial membrane	10	404	0.0031	ENSBTAP00000005770,ENSBTAP00000007338,ENSBTAP00000007925,ENSBTAP00000011257,ENSBTAP00000043666,ENSBTAP00000053145,ENSBTAP00000053148,ENSBTAP00000053151,ENSBTAP00000053152,ENSBTAP00000053160	COX2,CYTB,GATM,IMMP2L,MGST1,ND1,ND2,ND5,NDUFA1,TMBIM6
	GO:0044444	cytoplasmic part	32	2709	0.0031	ENSBTAP00000000673,ENSBTAP00000000950,ENSBTAP00000002398,ENSBTAP00000005770,ENSBTAP00000007338,ENSBTAP00000007925,ENSBTAP00000011257,ENSBTAP00000011521,ENSBTAP00000012046,ENSBTAP00000012804,ENSBTAP00000012827,ENSBTAP00000012835,ENSBTAP00000015564,ENSBTAP00000019461,ENSBTAP00000021256,ENSBTAP00000024437,ENSBTAP00000024467,ENSBTAP00000024509,ENSBTAP00000027586,ENSBTAP00000027941,ENSBTAP00000028355,…	ACTA2,AHSG,ALDH2,ANXA1,AOX1,CAT,CCL3,COX2,CYP2E1,CYTB,FAM210A,FBP1,GATM,GJA1,HSD17B6,IMMP2L,MGST1,MTHFR,ND1,ND2,ND5,NDRG1,NDUFA1,POLG2,S100A12,SERPINF1,SGCE,SOD1,TEFM,TMBIM6,TPM2,ZFP36
	GO:0031967	organelle envelope	11	527	0.0051	ENSBTAP00000005770,ENSBTAP00000007338,ENSBTAP00000007925,ENSBTAP00000011257,ENSBTAP00000014523,ENSBTAP00000043666,ENSBTAP00000053145,ENSBTAP00000053148,ENSBTAP00000053151,ENSBTAP00000053152,ENSBTAP00000053160	COX2,CYTB,GATM,IMMP2L,MGST1,ND1,ND2,ND5,NDUFA1,RAE1,TMBIM6
	GO:0005743	mitochondrial inner membrane	8	316	0.0082	ENSBTAP00000005770,ENSBTAP00000007338,ENSBTAP00000007925,ENSBTAP00000053145,ENSBTAP00000053148,ENSBTAP00000053151,ENSBTAP00000053152,ENSBTAP00000053160	COX2,CYTB,GATM,IMMP2L,ND1,ND2,ND5,NDUFA1
	GO:0044446	intracellular organelle part	29	2540	0.0089	ENSBTAP00000000396,ENSBTAP00000000950,ENSBTAP00000002398,ENSBTAP00000004696,ENSBTAP00000005770,ENSBTAP00000007338,ENSBTAP00000007925,ENSBTAP00000008948,ENSBTAP00000011257,ENSBTAP00000011521,ENSBTAP00000014523,ENSBTAP00000015564,ENSBTAP00000015987,ENSBTAP00000016780,ENSBTAP00000019461,ENSBTAP00000021256,ENSBTAP00000024437,ENSBTAP00000024467,ENSBTAP00000024509,ENSBTAP00000027941,ENSBTAP00000042074,…	ACTA2,ALDH2,ALDOB,ANXA1,CAT,COX2,CYP2E1,CYTB,GATM,GJA1,HSD17B6,IMMP2L,JUNB,KRT17,KRT6A,LSM8,MGST1,ND1,ND2,ND5,NDRG1,NDUFA1,ORC2,POLG2,RAE1,RBPJ,TEFM,TMBIM6,TPM2
	GO:0005581	collagen trimer	3	31	0.0092	ENSBTAP00000024695,ENSBTAP00000037834,ENSBTAP00000040954	LOC511240,MGC137014,MGC137211
	GO:0099513	polymeric cytoskeletal fiber	6	186	0.0097	ENSBTAP00000000396,ENSBTAP00000000950,ENSBTAP00000002398,ENSBTAP00000008948,ENSBTAP00000019461,ENSBTAP00000043502	ACTA2,GJA1,KRT17,KRT6A,NDRG1,TPM2
	GO:0098796	membrane protein complex	9	434	0.0129	ENSBTAP00000002398,ENSBTAP00000005770,ENSBTAP00000007925,ENSBTAP00000028355,ENSBTAP00000053145,ENSBTAP00000053148,ENSBTAP00000053151,ENSBTAP00000053152,ENSBTAP00000053160	COX2,CYTB,GJA1,IMMP2L,ND1,ND2,ND5,NDUFA1,SGCE
	GO:0032991	protein-containing complex	21	1711	0.0171	ENSBTAP00000002398,ENSBTAP00000004696,ENSBTAP00000005770,ENSBTAP00000007925,ENSBTAP00000014523,ENSBTAP00000015987,ENSBTAP00000016780,ENSBTAP00000024467,ENSBTAP00000024695,ENSBTAP00000028355,ENSBTAP00000032384,ENSBTAP00000037834,ENSBTAP00000040954,ENSBTAP00000042074,ENSBTAP00000047769,ENSBTAP00000053145,ENSBTAP00000053148,ENSBTAP00000053151,ENSBTAP00000053152,ENSBTAP00000053160,ENSBTAP00000055077	COX2,CYTB,GJA1,IGFBP3,IMMP2L,JUNB,LOC511240,LSM8,MGC137014,MGC137211,ND1,ND2,ND5,NDUFA1,ORC2,RAE1,RBPJ,SGCE,SOD1,TEFM,ZFP36
	GO:0005865	striated muscle thin filament	2	11	0.0179	ENSBTAP00000019461,ENSBTAP00000043502	ACTA2,TPM2
	GO:0005882	intermediate filament	3	45	0.0199	ENSBTAP00000000396,ENSBTAP00000002398,ENSBTAP00000008948	GJA1,KRT17,KRT6A
	GO:0005856	cytoskeleton	10	577	0.0231	ENSBTAP00000000396,ENSBTAP00000000950,ENSBTAP00000002398,ENSBTAP00000008948,ENSBTAP00000014523,ENSBTAP00000019461,ENSBTAP00000028355,ENSBTAP00000043502,ENSBTAP00000054283,ENSBTAP00000056088	ACTA2,ALDOB,GJA1,KRT17,KRT6A,NDRG1,RAE1,S100A12,SGCE,TPM2
	GO:0016328	lateral plasma membrane	2	16	0.0304	ENSBTAP00000002398,ENSBTAP00000021256	ANXA1,GJA1
	GO:0043232	intracellular non-membrane-bounded organelle	16	1262	0.0328	ENSBTAP00000000396,ENSBTAP00000000950,ENSBTAP00000002398,ENSBTAP00000004696,ENSBTAP00000008948,ENSBTAP00000014523,ENSBTAP00000015987,ENSBTAP00000019461,ENSBTAP00000024467,ENSBTAP00000024509,ENSBTAP00000028355,ENSBTAP00000042074,ENSBTAP00000043502,ENSBTAP00000054283,ENSBTAP00000055077,ENSBTAP00000056088	ACTA2,ALDOB,GJA1,JUNB,KRT17,KRT6A,NDRG1,ORC2,POLG2,RAE1,RBPJ,S100A12,SGCE,TEFM,TPM2,ZFP36
	GO:0042645	mitochondrial nucleoid	2	19	0.0359	ENSBTAP00000024467,ENSBTAP00000024509	POLG2,TEFM
	GO:0044430	cytoskeletal part	8	440	0.0359	ENSBTAP00000000396,ENSBTAP00000000950,ENSBTAP00000002398,ENSBTAP00000008948,ENSBTAP00000014523,ENSBTAP00000019461,ENSBTAP00000043502,ENSBTAP00000054283	ACTA2,ALDOB,GJA1,KRT17,KRT6A,NDRG1,RAE1,TPM2
	GO:0043292	contractile fiber	3	66	0.0422	ENSBTAP00000002398,ENSBTAP00000019461,ENSBTAP00000043502	ACTA2,GJA1,TPM2
	GO:0005884	actin filament	2	23	0.047	ENSBTAP00000019461,ENSBTAP00000043502	ACTA2,TPM2
KEGG Pathway	bta01100	Metabolic pathways	33	1230	2.19e-10	ENSBTAP00000000094,ENSBTAP00000001829,ENSBTAP00000003769,ENSBTAP00000006069,ENSBTAP00000006153,ENSBTAP00000006957,ENSBTAP00000007133,ENSBTAP00000007338,ENSBTAP00000007925,ENSBTAP00000009191,ENSBTAP00000011521,ENSBTAP00000012827,ENSBTAP00000012835,ENSBTAP00000014641,ENSBTAP00000015564,ENSBTAP00000015834,ENSBTAP00000023658,ENSBTAP00000024437,ENSBTAP00000024509,ENSBTAP00000027586,ENSBTAP00000029176,…	ABP1,ADH4,ADH6,ALDH2,ALDOB,AOX1,CES1,COX2,CYP1A2,CYP2E1,CYP7A1,CYTB,DHCR24,DPYS,FBP1,GATM,GGT5,HPRT1,HSD17B6,KMO,LOC782884,LPIN1,MTHFR,ND1,ND2,ND5,NDUFA1,PCK2,POLG2,PYGB,RDH16,SC5D,UGT2B15
	bta00140	Steroid hormone biosynthesis	7	58	8.45e-06	ENSBTAP00000000094,ENSBTAP00000006957,ENSBTAP00000015564,ENSBTAP00000015862,ENSBTAP00000024437,ENSBTAP00000036816,ENSBTAP00000039145	CYP1A2,CYP2E1,CYP7A1,HSD17B6,LOC782884,SULT1E1,UGT2B15
	bta00830	Retinol metabolism	7	54	8.45e-06	ENSBTAP00000000094,ENSBTAP00000001829,ENSBTAP00000003769,ENSBTAP00000009191,ENSBTAP00000012827,ENSBTAP00000015564,ENSBTAP00000036816	ADH4,ADH6,AOX1,CYP1A2,HSD17B6,RDH16,UGT2B15
	bta00982	Drug metabolism - cytochrome P450	7	55	8.45e-06	ENSBTAP00000000094,ENSBTAP00000003769,ENSBTAP00000009191,ENSBTAP00000011257,ENSBTAP00000012827,ENSBTAP00000024437,ENSBTAP00000036816	ADH4,ADH6,AOX1,CYP1A2,CYP2E1,MGST1,UGT2B15
	bta00380	Tryptophan metabolism	6	43	1.91e-05	ENSBTAP00000000094,ENSBTAP00000007133,ENSBTAP00000011521,ENSBTAP00000012827,ENSBTAP00000027941,ENSBTAP00000034061	ABP1,ALDH2,AOX1,CAT,CYP1A2,KMO
	bta00010	Glycolysis / Gluconeogenesis	6	60	8.67e-05	ENSBTAP00000003769,ENSBTAP00000009191,ENSBTAP00000011521,ENSBTAP00000012835,ENSBTAP00000015834,ENSBTAP00000054283	ADH4,ADH6,ALDH2,ALDOB,FBP1,PCK2
	bta00980	Metabolism of xenobiotics by cytochrome P450	6	59	8.67e-05	ENSBTAP00000000094,ENSBTAP00000003769,ENSBTAP00000009191,ENSBTAP00000011257,ENSBTAP00000024437,ENSBTAP00000036816	ADH4,ADH6,CYP1A2,CYP2E1,MGST1,UGT2B15
	bta00983	Drug metabolism - other enzymes	6	69	0.00013	ENSBTAP00000011257,ENSBTAP00000014641,ENSBTAP00000024437,ENSBTAP00000029176,ENSBTAP00000036816,ENSBTAP00000055448	CES1,CYP2E1,DPYS,HPRT1,MGST1,UGT2B15
	bta05204	Chemical carcinogenesis	6	67	0.00013	ENSBTAP00000000094,ENSBTAP00000003769,ENSBTAP00000009191,ENSBTAP00000011257,ENSBTAP00000024437,ENSBTAP00000036816	ADH4,ADH6,CYP1A2,CYP2E1,MGST1,UGT2B15
	bta05012	Parkinson's disease	7	140	0.00063	ENSBTAP00000007925,ENSBTAP00000022919,ENSBTAP00000053145,ENSBTAP00000053148,ENSBTAP00000053151,ENSBTAP00000053152,ENSBTAP00000053160	COX2,CYTB,ND1,ND2,ND5,NDUFA1,UBB
	bta00190	Oxidative phosphorylation	6	130	0.0031	ENSBTAP00000007925,ENSBTAP00000053145,ENSBTAP00000053148,ENSBTAP00000053151,ENSBTAP00000053152,ENSBTAP00000053160	COX2,CYTB,ND1,ND2,ND5,NDUFA1
	bta00350	Tyrosine metabolism	3	37	0.0259	ENSBTAP00000003769,ENSBTAP00000009191,ENSBTAP00000012827	ADH4,ADH6,AOX1
	bta00071	Fatty acid degradation	3	41	0.0315	ENSBTAP00000003769,ENSBTAP00000009191,ENSBTAP00000011521	ADH4,ADH6,ALDH2
	bta04714	Thermogenesis	6	224	0.0372	ENSBTAP00000007925,ENSBTAP00000053145,ENSBTAP00000053148,ENSBTAP00000053151,ENSBTAP00000053152,ENSBTAP00000053160	COX2,CYTB,ND1,ND2,ND5,NDUFA1
	bta00330	Arginine and proline metabolism	3	48	0.0416	ENSBTAP00000007133,ENSBTAP00000007338,ENSBTAP00000011521	ABP1,ALDH2,GATM

## Sheet: S8 Table
S8 Table. The differential expression lncRNAs targeted by differential expression miRNAs using miRanda
Differential expression miRNA	Differential expression lncRNA	Tot Score	Tot energy	Max Score	Max energy	Strand	Len1	Len2	positions
bta-miR-11987	lnc_ENSBTAT00000068696	141	-22.32	141	-22.32	11	21	759	71
bta-miR-141	lnc_ENSBTAT00000068696	158	-20.79	158	-20.79	39	22	759	679
bta-miR-150	lnc_ENSBTAT00000068696	140	-20.25	140	-20.25	53	23	759	519
bta-miR-2332	lnc_ENSBTAT00000068696	152	-17.06	152	-17.06	77	24	759	342
bta-miR-2484	lnc_ENSBTAT00000068696	142	-15.06	142	-15.06	97	24	759	619
bta-miR-677	lnc_ENSBTAT00000068696	289	-35.69	147	-20.06	143	23	759	643
bta-miR-1248	lnc_ENSBTAT00000076705	157	-20.88	157	-20.88	28	27	578	46
bta-miR-1434-3p	lnc_ENSBTAT00000076705	151	-16.06	151	-16.06	44	21	578	231
bta-miR-374a	lnc_ENSBTAT00000076705	162	-20.75	162	-20.75	124	22	578	246
bta-miR-708	lnc_ENSBTAT00000076705	296	-33.17	155	-17.74	146	23	578	554
bta-miR-92b	lnc_ENSBTAT00000076705	151	-16.78	151	-16.78	148	22	578	26

## Sheet: S9 Table
S9 Table. The primer of validated differential expression mRNAs, miRNAs and lncRNAs
Name	Forward Primer	Reverse Primer or Reverse transcript Primer
CAT	TTCGTGACCCTCGTGGCTTTG	AGGACGCAGGCTCCAGAAGT
ADH6	TGGAGGCTGGAAAGGCAGAGAT	AACAGGACACAGCGGACACATT
ALDH2	GCTGACCGTGGCTACTTCATCC	TGTTGGCTCTCCCGACGACTT
TIBIM6	CTGGCACTGCGTTGACCTCTTC	GGCTGGATGGCTGCTTCACTTC
CYP3A5	ACACTGAGAGGCAGGCAGAGAA	AGAGGAGCACCAGGCTGATAGC
CYP7A1	CAGAAATCTACCCAGACCCGTTGAC	GGACAGCGAATAATCTTCCAGGACA
lnc_ENSBTAT00000076705	GGTTCACCCTGTTCTTCATCCT	GGAACTCTTACATACATCACCTCCAA
lnc_ENSBTAT00000068696	CTTAGCCCTCCTCATCAGTGC	GTTCAGTCGGATGAAGGAGTAAATG
GAPDH	CACTGAGGACCAGGTTGTCT	TGTCGTACCAGGAAATGAGC
bta-miR-708	GCGCGAAGGAGCTTACAATCTA	GTCGTATCCAGTGCAGGGTCCGAGGTATTCGCACTGGATACGACCCCAGC
bta-miR-677	GCGCTCACTGATGAGCAGCT	GTCGTATCCAGTGCAGGGTCCGAGGTATTCGCACTGGATACGACGTCAGA
bta-miR-2484	GCGGAGCTATGATGACTTTGA	GTCGTATCCAGTGCAGGGTCCGAGGTATTCGCACTGGATACGACATGCAA
bta-miR-150	GCGTCTCCCAACCCTTGTAC	GTCGTATCCAGTGCAGGGTCCGAGGTATTCGCACTGGATACGACACACTG
bta-miR-146b	CGCGTGAGAACTGAATTCCATA	GTCGTATCCAGTGCAGGGTCCGAGGTATTCGCACTGGATACGACACAGCC
bta-miR-146a	CGCGTGAGAACTGAATTCCATA	GTCGTATCCAGTGCAGGGTCCGAGGTATTCGCACTGGATACGACACAACC
bta-miR-R	AGTGCAGGGTCCGAGGTATT
U6	GCTTCGGCAGCACATATACTAAAAT	CGCTTCACGAATTTGCGTGTCAT
